# Supplementary material for: (E)-4-Hy­droxy-2-[(2-hy­droxy­phen­yl)iminiometh­yl]phenolate
Source: Acta Crystallogr Sect E Struct Rep Online. 2010 Jun 5;66(Pt 7):o1536–7. doi: 10.1107/S1600536810020295 (PMC3006709; doi:10.1107/S1600536810020295)
Supplement: Supplementary file 2 [file e-66-o1536-Isup2.hkl]

# 
# h,k,l, Fc-squared, Fo-squared, sigma(Fo-squared) and status flag 
# 
data_I
_shelx_title ' taher91m in C2/c  (100K)' 
_shelx_refln_list_code          4 
_shelx_F_calc_maximum      234.95 
_exptl_crystal_F_000       960.00 
_reflns_d_resolution_high  0.7087 
 
loop_ 
 _symmetry_equiv_pos_as_xyz 
 'x, y, z' 
 '-x, y, -z+1/2' 
 'x+1/2, y+1/2, z' 
 '-x+1/2, y+1/2, -z+1/2' 
 '-x, -y, -z' 
 'x, -y, z-1/2' 
 '-x+1/2, -y+1/2, -z' 
 'x+1/2, -y+1/2, z-1/2' 
 
_cell_length_a    11.0479 
_cell_length_b     8.1873 
_cell_length_c    22.8577 
_cell_angle_alpha  90.000 
_cell_angle_beta  102.242 
_cell_angle_gamma  90.000 
 
_shelx_F_squared_multiplier     1.000 
 
loop_ 
 _refln_index_h 
 _refln_index_k 
 _refln_index_l 
 _refln_F_squared_calc 
 _refln_F_squared_meas 
 _refln_F_squared_sigma 
 _refln_observed_status 
   2   0   0    13270.83    11467.13    392.32 o 
   4   0   0     2447.22     2156.30     47.03 o 
   6   0   0     3271.31     2751.55    120.48 o 
   8   0   0     4959.62       -0.33      7.49 o 
  10   0   0       95.78       86.97     20.97 o 
  12   0   0      282.35      307.54     33.66 o 
  14   0   0      259.14      292.91     37.89 o 
   1   1   0      198.14      161.10     11.30 o 
   3   1   0      325.07      332.18     11.17 o 
   5   1   0      548.30      519.01     13.47 o 
   7   1   0     6795.80     6936.35     81.72 o 
   9   1   0     2099.97     2098.91     50.63 o 
  11   1   0      233.50      238.28     21.25 o 
  13   1   0      545.51      519.67     31.67 o 
  15   1   0        0.26       10.19     18.53 o 
   0   2   0     3084.63     3008.64     49.08 o 
   2   2   0    53930.92    62985.25   3659.00 o 
   4   2   0      410.67      378.70     18.17 o 
   6   2   0      667.33      744.06     18.59 o 
   8   2   0       63.26       59.28     10.09 o 
  10   2   0      126.08      143.86     17.48 o 
  12   2   0       62.05       68.77     15.48 o 
  14   2   0       76.25       64.50     18.19 o 
   1   3   0      669.26      685.41     18.51 o 
   3   3   0     1491.28     1894.34     88.01 o 
   5   3   0     9930.85    10352.88    128.58 o 
   7   3   0       19.62       27.23      6.13 o 
   9   3   0       31.58       38.13     12.16 o 
  11   3   0       11.79       40.75     14.48 o 
  13   3   0       11.03       24.52     15.73 o 
   0   4   0      422.50      490.31     23.77 o 
   2   4   0     1381.18     1237.81     63.86 o 
   4   4   0     1984.11     2174.65    100.13 o 
   6   4   0      492.98      605.21     17.16 o 
   8   4   0      483.74      462.59     25.64 o 
  10   4   0      312.91      283.50     21.88 o 
  12   4   0       21.99        5.65     16.13 o 
  14   4   0       11.23       24.72     18.59 o 
   1   5   0      167.37      153.23      9.51 o 
   3   5   0       67.75       44.46     11.00 o 
   5   5   0        2.86        4.83      7.86 o 
   7   5   0     3655.59     3431.16     60.83 o 
   9   5   0       30.49       15.88     10.53 o 
  11   5   0       45.63       59.09     19.07 o 
  13   5   0        3.09        6.21     21.20 o 
   0   6   0     4509.13     4265.24     85.09 o 
   2   6   0      115.81      120.42     18.19 o 
   4   6   0      595.91      659.56     22.15 o 
   6   6   0       33.62       19.67     11.51 o 
   8   6   0       33.58       16.17     11.53 o 
  10   6   0      706.63      559.83     38.24 o 
  12   6   0        2.21       17.92     29.74 o 
   1   7   0       89.45       58.07     14.70 o 
   3   7   0       52.43       77.92     11.48 o 
   5   7   0      323.37      243.90     18.17 o 
   7   7   0       32.29       31.34     14.25 o 
   9   7   0      407.10      377.12     29.05 o 
  11   7   0      162.26      114.70     27.35 o 
   0   8   0        0.04        2.08     19.54 o 
   2   8   0       44.05       43.62     13.90 o 
   4   8   0        0.75        8.67     11.03 o 
   6   8   0       59.53       31.15     23.32 o 
   8   8   0       17.89       30.69     18.03 o 
  10   8   0      333.13      350.74     39.55 o 
   1   9   0        6.29       15.70     16.98 o 
   3   9   0      140.99      118.31     18.97 o 
   5   9   0       23.15       16.33     14.25 o 
   7   9   0        6.45        3.14     16.40 o 
   9   9   0       18.81       42.27     20.42 o 
   0  10   0      494.71      589.78     60.69 o 
   2  10   0      227.28      163.54     33.92 o 
   4  10   0       46.62       76.59     31.95 o 
   6  10   0      388.54      487.62     36.96 o 
   1  11   0       14.99       28.86     23.57 o 
   3  11   0       89.34      106.48     36.01 o 
 -15   1   1      254.62      308.70     31.97 o 
 -13   1   1       33.61       77.62     16.12 o 
 -11   1   1        4.96        8.02     11.68 o 
  -9   1   1      928.12      932.55     32.86 o 
  -7   1   1     4796.12     5023.80     58.24 o 
  -5   1   1       34.39       25.53      4.97 o 
  -3   1   1    31122.66    30394.04    332.91 o 
  -1   1   1     2042.04     2344.45    107.78 o 
   1   1   1     2408.92     3201.61     46.78 o 
   3   1   1    11809.43    11076.78    122.35 o 
   5   1   1     4105.01     4026.44     57.05 o 
   7   1   1      818.60      884.61     21.86 o 
   9   1   1     1178.59     1188.24     37.82 o 
  11   1   1       59.08       42.29     14.12 o 
  13   1   1      104.47      115.24     19.30 o 
  15   1   1      265.72      275.90     27.61 o 
 -14   2   1        1.82       22.99     16.37 o 
 -12   2   1      203.17      204.40     20.57 o 
 -10   2   1      587.39      620.47     29.99 o 
  -8   2   1        0.00       -6.18      6.18 o 
  -6   2   1     4318.82     4570.82     68.38 o 
  -4   2   1     6072.09     5629.01     80.09 o 
  -2   2   1    50397.77    57478.78   3338.78 o 
   0   2   1      468.33      490.76     17.63 o 
   2   2   1    46722.96    52406.77   2550.41 o 
   4   2   1     4717.41     5176.71     63.83 o 
   6   2   1      201.84      288.29     11.08 o 
   8   2   1       65.06       65.77     14.50 o 
  10   2   1      169.34      182.89     19.34 o 
  12   2   1      176.69      150.25     20.63 o 
  14   2   1       12.66       18.78     15.77 o 
 -13   3   1      694.65      682.18     35.20 o 
 -11   3   1      116.86      119.33     17.67 o 
  -9   3   1       28.78       13.96     12.68 o 
  -7   3   1        5.84        7.99     10.68 o 
  -5   3   1     7321.33     6883.79     96.74 o 
  -3   3   1       12.94       21.25      4.19 o 
  -1   3   1      516.57      444.84     17.06 o 
   1   3   1     4377.38     4289.06     59.30 o 
   3   3   1     3567.92     4267.68    203.47 o 
   5   3   1     2501.98     2710.31     36.43 o 
   7   3   1       10.60        8.59      6.13 o 
   9   3   1        3.04       -0.77     10.59 o 
  11   3   1      767.85      769.81     36.74 o 
  13   3   1       47.97       30.73     16.33 o 
 -14   4   1      269.42      265.70     27.94 o 
 -12   4   1       22.62       18.10     17.32 o 
 -10   4   1      329.00      373.66     44.75 o 
  -8   4   1      599.28      619.56     27.81 o 
  -6   4   1      257.15      266.72     22.22 o 
  -4   4   1     4715.95     5639.33    280.96 o 
  -2   4   1       99.06      103.45     10.79 o 
   0   4   1     1636.65     1751.92     27.04 o 
   2   4   1     7653.64     7467.60    448.79 o 
   4   4   1     4666.11     5707.68    323.15 o 
   6   4   1       80.76       50.12      7.59 o 
   8   4   1      313.48      305.15     17.23 o 
  10   4   1      584.98      492.41     27.76 o 
  12   4   1      195.48      184.65     23.48 o 
  14   4   1        2.14       43.69     24.36 o 
 -13   5   1       47.58       76.36     21.57 o 
 -11   5   1      119.19       68.38     17.09 o 
  -9   5   1      129.28      121.02     20.92 o 
  -7   5   1     3899.49     4046.56     76.48 o 
  -5   5   1      112.75      111.29      9.61 o 
  -3   5   1     1364.12     1411.52     27.06 o 
  -1   5   1      791.90      755.26     19.40 o 
   1   5   1     2116.98     2177.22     31.27 o 
   3   5   1       35.85       24.10      9.09 o 
   5   5   1       24.70       23.92      8.87 o 
   7   5   1       82.54       67.51     12.06 o 
   9   5   1        0.35        7.61     10.39 o 
  11   5   1       24.86       45.25     22.24 o 
  13   5   1        3.54       21.61     39.66 o 
 -12   6   1      201.37      269.51     30.15 o 
 -10   6   1       36.04       15.13     17.14 o 
  -8   6   1        3.37       27.79     11.77 o 
  -6   6   1      131.83      163.26     19.81 o 
  -4   6   1      464.93      430.22     29.24 o 
  -2   6   1      521.93      552.15     20.99 o 
   0   6   1     1664.47     1766.68     37.09 o 
   2   6   1       13.53       15.07      8.08 o 
   4   6   1        0.10       -0.42      7.45 o 
   6   6   1      244.49      304.94     32.59 o 
   8   6   1     1628.61     1425.79     52.76 o 
  10   6   1        0.98       -3.95     13.01 o 
  12   6   1        6.59       -7.97     19.85 o 
 -11   7   1       45.71       61.88     22.72 o 
  -9   7   1     1229.96     1119.86     43.52 o 
  -7   7   1      728.31      760.83     52.49 o 
  -5   7   1     2465.15     2270.43     46.94 o 
  -3   7   1      143.85      134.97     14.58 o 
  -1   7   1        0.24        1.50      8.81 o 
   1   7   1        6.92        4.03     10.50 o 
   3   7   1        5.55       -3.58      8.45 o 
   5   7   1       95.37      110.02     14.07 o 
   7   7   1       13.21       47.67     14.28 o 
   9   7   1       28.51       42.30     16.97 o 
  11   7   1      159.28      243.34     33.49 o 
 -10   8   1      129.01      135.22     23.00 o 
  -8   8   1        0.84        6.66     19.02 o 
  -6   8   1        0.04       12.20     14.90 o 
  -4   8   1       14.99       -3.37     10.57 o 
  -2   8   1      765.81      790.10     34.68 o 
   0   8   1       53.67       20.32     14.72 o 
   2   8   1       88.31       25.53     13.93 o 
   4   8   1       49.60       48.17     12.79 o 
   6   8   1      152.84      121.80     59.06 o 
   8   8   1        0.01      -15.53     15.53 o 
  10   8   1        1.51       23.30     20.03 o 
  -9   9   1       40.67       54.16     21.57 o 
  -7   9   1       34.08       24.43     17.98 o 
  -5   9   1        8.78       17.87     13.65 o 
  -3   9   1     1176.47     1150.03     42.24 o 
  -1   9   1      231.42      270.74     28.61 o 
   1   9   1      277.29      295.41     29.57 o 
   3   9   1        1.33       10.27     14.21 o 
   5   9   1       16.60       44.37     21.96 o 
   7   9   1       22.63       17.79     18.55 o 
   9   9   1      795.14     1045.15     51.28 o 
  -6  10   1        6.49       22.65     21.59 o 
  -4  10   1       27.61       24.03     18.27 o 
  -2  10   1        8.20       19.42     21.60 o 
   0  10   1      640.72      659.53     44.32 o 
   2  10   1      111.38      111.60     24.98 o 
   4  10   1       10.25       21.84     24.43 o 
   6  10   1      249.56      298.69     30.25 o 
  -3  11   1        6.73      -12.92     22.49 o 
  -1  11   1       40.56       53.68     24.39 o 
   1  11   1       36.00       33.37     24.57 o 
   3  11   1      155.74      140.92     70.13 o 
 -14   0   2      143.53      190.42     31.39 o 
 -12   0   2      213.03      212.99     37.92 o 
 -10   0   2     3276.46     3558.35     95.84 o 
  -6   0   2     1809.69     1807.36     50.49 o 
  -4   0   2      115.54      109.38     10.41 o 
  -2   0   2       12.89       -1.86      6.19 o 
   0   0   2    16567.01    20021.38    325.97 o 
   2   0   2     5432.82     5234.54     92.55 o 
   4   0   2     2670.81     2515.19     92.91 o 
   6   0   2      747.24      837.20     32.70 o 
   8   0   2     2828.87     2811.07    160.91 o 
  10   0   2       10.76      -18.23     18.23 o 
  12   0   2        3.72       -4.31     17.69 o 
  14   0   2     1794.16     1841.57     79.43 o 
 -15   1   2      131.40      173.22     23.12 o 
 -13   1   2        0.20       21.17     13.62 o 
 -11   1   2      717.83      658.59     30.46 o 
  -9   1   2       95.81       97.41     13.69 o 
  -7   1   2       92.00       94.57      7.29 o 
  -5   1   2      499.55      503.63     18.03 o 
  -3   1   2    55203.31    54631.41    662.93 o 
  -1   1   2    12235.02    13926.54    595.48 o 
   1   1   2      325.45      384.17     12.43 o 
   3   1   2      756.30      783.55     16.01 o 
   5   1   2      657.16      654.86     20.44 o 
   7   1   2       11.50        9.01      6.50 o 
   9   1   2        7.21        6.87     10.72 o 
  11   1   2      106.60       86.57     17.10 o 
  13   1   2      199.46      245.64     25.52 o 
 -14   2   2      138.53      123.34     19.95 o 
 -12   2   2     2985.22     2951.75     65.24 o 
 -10   2   2      318.67      336.43     20.56 o 
  -8   2   2        0.01       -8.59      8.59 o 
  -6   2   2       15.52       40.51     11.14 o 
  -4   2   2     1207.49     1027.31    108.04 o 
  -2   2   2     1526.85     1658.60     79.30 o 
   0   2   2     1367.36     1306.88     22.28 o 
   2   2   2     7899.59     9076.93    364.05 o 
   4   2   2     3117.17     2918.12     42.08 o 
   6   2   2     2045.11     2153.95     27.54 o 
   8   2   2      311.82      283.85     16.68 o 
  10   2   2     1069.12     1027.42     37.63 o 
  12   2   2      883.83      810.84     41.95 o 
  14   2   2        1.76       25.23     19.58 o 
 -13   3   2       25.39       69.03     16.64 o 
 -11   3   2       15.33       29.73     13.24 o 
  -9   3   2      306.36      279.84     19.31 o 
  -7   3   2     1044.64     1009.13     40.82 o 
  -5   3   2    42938.48    43084.78    509.94 o 
  -3   3   2        1.56        0.21      4.93 o 
  -1   3   2     3506.57     3365.75     48.99 o 
   1   3   2     3907.92     2570.31    764.56 o 
   3   3   2     6756.64     8161.87    475.49 o 
   5   3   2     3476.14     3544.87     45.09 o 
   7   3   2      694.40      767.30     23.01 o 
   9   3   2      517.47      492.87     25.98 o 
  11   3   2       44.00       47.13     15.71 o 
  13   3   2       10.58        4.10     16.21 o 
 -14   4   2      758.71      692.73     39.94 o 
 -12   4   2      171.18      142.18     19.68 o 
 -10   4   2      422.85      428.09     41.43 o 
  -8   4   2       78.07       92.79     14.56 o 
  -6   4   2      265.18      285.62     28.62 o 
  -4   4   2      143.67      191.63     10.37 o 
  -2   4   2       77.41       67.56     17.11 o 
   0   4   2      411.91      402.38     14.74 o 
   2   4   2     6275.07     6615.00     86.19 o 
   4   4   2      277.46      342.97     20.18 o 
   6   4   2     1627.00     1734.96     36.99 o 
   8   4   2     1610.18     1532.03     35.63 o 
  10   4   2      532.53      435.72     28.42 o 
  12   4   2       11.52       -0.71     17.67 o 
  14   4   2       68.68       55.08     25.49 o 
 -13   5   2        0.17       31.23     22.66 o 
 -11   5   2      397.64      438.45     40.44 o 
  -9   5   2      617.03      594.94     29.32 o 
  -7   5   2     8404.70     8332.96    135.55 o 
  -5   5   2       52.66       62.51      9.12 o 
  -3   5   2      852.30      866.06     19.44 o 
  -1   5   2      597.70      557.72     15.51 o 
   1   5   2     2994.51     3057.47     37.22 o 
   3   5   2       40.41       11.92      8.48 o 
   5   5   2       83.65       89.92     11.08 o 
   7   5   2     1013.15      916.25     30.41 o 
   9   5   2       11.37       27.34     11.41 o 
  11   5   2       72.67       95.89     23.62 o 
  13   5   2        2.11       11.68     19.47 o 
 -12   6   2        3.74       16.69     21.82 o 
 -10   6   2      518.62      481.97     32.97 o 
  -8   6   2      191.73      176.29     17.62 o 
  -6   6   2       51.56       63.91     12.57 o 
  -4   6   2      666.36      705.60     38.58 o 
  -2   6   2      351.59      359.05     39.03 o 
   0   6   2     2541.21     2700.12     41.96 o 
   2   6   2        3.45       -7.88      7.88 o 
   4   6   2       76.11       91.84     11.43 o 
   6   6   2      405.92      387.23     24.81 o 
   8   6   2        3.01       36.95     14.50 o 
  10   6   2       40.69       35.89     15.75 o 
  12   6   2       77.70       77.85     31.72 o 
 -11   7   2      110.65       99.22     26.18 o 
  -9   7   2     1877.52     1613.86     49.94 o 
  -7   7   2      143.48      140.94     19.20 o 
  -5   7   2       17.34       16.00     11.58 o 
  -3   7   2      548.83      573.25     23.54 o 
  -1   7   2     2624.33     2550.62     50.09 o 
   1   7   2      291.98      313.69     19.84 o 
   3   7   2        4.68       20.09      9.86 o 
   5   7   2      262.32      155.66     15.97 o 
   7   7   2      327.12      372.58     41.18 o 
   9   7   2        5.22       32.54     19.85 o 
  11   7   2      377.29      352.97     43.71 o 
 -10   8   2        3.83        7.97     19.01 o 
  -8   8   2      557.81      800.89     41.57 o 
  -6   8   2      209.02      197.36     28.86 o 
  -4   8   2      256.14      269.90     19.47 o 
  -2   8   2      115.74      122.84     18.93 o 
   0   8   2      127.31      135.13     22.13 o 
   2   8   2      478.59      514.43     29.88 o 
   4   8   2        9.57       21.96     11.62 o 
   6   8   2        8.07       -5.05     14.55 o 
   8   8   2       10.43        8.43     16.46 o 
  10   8   2       26.94       -0.69     19.73 o 
  -9   9   2      388.04      419.81     35.88 o 
  -7   9   2       46.34       45.27     19.00 o 
  -5   9   2      847.61      851.36     37.04 o 
  -3   9   2        9.57       22.76     14.01 o 
  -1   9   2       51.82       50.29     18.63 o 
   1   9   2      952.69     1046.52     50.45 o 
   3   9   2      777.45      723.96     37.25 o 
   5   9   2      167.11      160.10     28.45 o 
   7   9   2       50.01       78.55     27.57 o 
   9   9   2      142.91      145.41     26.88 o 
  -6  10   2      450.95      539.80     44.98 o 
  -4  10   2       29.99       42.19     21.35 o 
  -2  10   2       65.66       69.79     26.18 o 
   0  10   2      348.25      352.34     34.32 o 
   2  10   2        3.04      -17.44     18.56 o 
   4  10   2        5.83        8.98     17.32 o 
   6  10   2        7.35      -20.73     20.73 o 
  -3  11   2        4.92      -16.49     19.01 o 
  -1  11   2       48.25       38.12     24.19 o 
   1  11   2       35.36       35.80     24.28 o 
   3  11   2      460.97      307.91     81.59 o 
 -15   1   3       73.49       97.02     24.43 o 
 -13   1   3       38.46       47.72     15.12 o 
 -11   1   3      180.22      182.79     17.92 o 
  -9   1   3       16.47       15.85      8.85 o 
  -7   1   3      227.13      207.58     10.81 o 
  -5   1   3     1897.53     1856.12     35.92 o 
  -3   1   3    26838.25    25934.21    342.55 o 
  -1   1   3    11448.95    12956.55    703.19 o 
   1   1   3      621.23      816.28     41.87 o 
   3   1   3      612.88      567.54     21.80 o 
   5   1   3     1161.67     1183.73     27.79 o 
   7   1   3      398.60      428.38     25.99 o 
   9   1   3       13.18        9.83     11.16 o 
  11   1   3      419.52      371.65     27.82 o 
  13   1   3       44.01       46.05     16.96 o 
 -14   2   3       50.19       63.89     20.88 o 
 -12   2   3      154.95      192.38     20.23 o 
 -10   2   3       62.79       58.66     12.61 o 
  -8   2   3      109.75       97.23     17.77 o 
  -6   2   3     1230.56     1397.67     37.45 o 
  -4   2   3      167.90      133.92     22.10 o 
  -2   2   3     7427.11     8568.46    437.37 o 
   0   2   3       18.82       13.68      4.22 o 
   2   2   3      751.45      926.16     19.18 o 
   4   2   3     1286.39     1470.78     27.27 o 
   6   2   3        7.00       -0.97      4.73 o 
   8   2   3      257.93      243.88     18.76 o 
  10   2   3        5.29       15.37     12.93 o 
  12   2   3      336.88      301.20     30.86 o 
  14   2   3      166.86      177.60     23.74 o 
 -13   3   3      211.05      207.84     23.14 o 
 -11   3   3      158.90      150.13     16.92 o 
  -9   3   3      181.08      174.99     24.25 o 
  -7   3   3     1271.07     1253.18     33.80 o 
  -5   3   3    10562.78    10743.25    140.61 o 
  -3   3   3      398.58      411.78     14.13 o 
  -1   3   3      885.83      764.28     18.76 o 
   1   3   3      423.95      427.44     13.52 o 
   3   3   3        3.43        8.56      5.02 o 
   5   3   3      270.94      355.72     12.82 o 
   7   3   3        4.19        3.86     11.27 o 
   9   3   3      173.72      140.95     17.19 o 
  11   3   3      164.61      127.80     28.41 o 
  13   3   3       32.52       31.47     18.37 o 
 -14   4   3      112.81      154.27     34.90 o 
 -12   4   3      402.56      422.65     27.96 o 
 -10   4   3      356.13      375.26     38.86 o 
  -8   4   3     2416.16     2447.29     55.01 o 
  -6   4   3     2479.93     2390.31     48.75 o 
  -4   4   3     1365.07     1738.36     86.27 o 
  -2   4   3      301.00      293.73     16.72 o 
   0   4   3     2155.86     2173.61     27.32 o 
   2   4   3     2877.04     2984.07     41.50 o 
   4   4   3      422.36      542.39     29.77 o 
   6   4   3     1151.03     1123.33     30.13 o 
   8   4   3      640.23      601.94     24.00 o 
  10   4   3       42.28       27.11     14.15 o 
  12   4   3       59.08       67.92     33.55 o 
 -13   5   3       70.51       99.34     28.54 o 
 -11   5   3       74.22       96.24     29.62 o 
  -9   5   3       94.21      116.52     16.61 o 
  -7   5   3     4450.29     4299.93     83.05 o 
  -5   5   3       19.50       30.49      6.10 o 
  -3   5   3      106.88       81.90      7.68 o 
  -1   5   3      472.75      593.81     15.90 o 
   1   5   3      608.98      618.79     15.02 o 
   3   5   3      955.83      955.94     74.42 o 
   5   5   3       40.77       63.74     10.37 o 
   7   5   3      562.20      452.01     26.22 o 
   9   5   3        3.61       11.12     15.49 o 
  11   5   3       23.23       55.57     24.83 o 
  13   5   3       21.79      -22.09     55.63 o 
 -12   6   3       25.57       55.55     30.23 o 
 -10   6   3     2381.56     2505.03     98.41 o 
  -8   6   3      384.72      336.84     36.12 o 
  -6   6   3       13.86        7.20      9.98 o 
  -4   6   3      159.55      161.86     12.76 o 
  -2   6   3     1746.69     1699.29     42.06 o 
   0   6   3      107.77      164.45     12.36 o 
   2   6   3      169.55      188.65     13.79 o 
   4   6   3       34.06       25.17      9.12 o 
   6   6   3      790.70      736.41     40.18 o 
   8   6   3       31.47       83.24     24.52 o 
  10   6   3        1.98       -8.99     14.45 o 
  12   6   3       85.20       69.13     25.55 o 
 -11   7   3        2.34      -18.14     18.14 o 
  -9   7   3      381.64      292.69     41.11 o 
  -7   7   3      132.86      129.01     18.66 o 
  -5   7   3       39.59       25.03     10.95 o 
  -3   7   3     1307.31     1366.74     42.08 o 
  -1   7   3        5.90       11.45      9.37 o 
   1   7   3      189.89      224.59     17.44 o 
   3   7   3      198.25      188.12     17.12 o 
   5   7   3     1572.70     1257.68     60.08 o 
   7   7   3        1.22       10.53     13.67 o 
   9   7   3        0.01       19.74     15.44 o 
  11   7   3      119.53      156.81     31.09 o 
 -10   8   3       41.53       29.04     18.20 o 
  -8   8   3       13.27        6.78     15.78 o 
  -6   8   3      431.72      492.78     27.89 o 
  -4   8   3      181.21      183.70     16.87 o 
  -2   8   3      338.06      350.54     24.60 o 
   0   8   3      332.33      381.94     30.53 o 
   2   8   3        1.04      -13.04     13.04 o 
   4   8   3      100.45       74.23     14.13 o 
   6   8   3        1.61       27.50     20.56 o 
   8   8   3        6.15       13.12     16.13 o 
  10   8   3      163.96      126.88     35.15 o 
  -9   9   3       18.18       13.74     18.94 o 
  -7   9   3       46.49       14.79     18.14 o 
  -5   9   3      455.15      448.10     28.60 o 
  -3   9   3       96.18      109.85     18.72 o 
  -1   9   3       53.39       37.14     18.63 o 
   1   9   3      118.44      120.89     22.39 o 
   3   9   3       62.83       20.25     15.53 o 
   5   9   3       22.52       30.47     20.55 o 
   7   9   3        2.10        1.28     18.12 o 
   9   9   3      106.75       74.24     24.50 o 
  -6  10   3       42.91       94.83     19.19 o 
  -4  10   3        9.75        0.35     17.00 o 
  -2  10   3       98.46       75.84     23.03 o 
   0  10   3       76.58      103.17     24.09 o 
   2  10   3      482.50      477.11     50.86 o 
   4  10   3       33.86       18.01     18.21 o 
   6  10   3      261.84      261.56     41.18 o 
  -3  11   3      117.64      164.56     27.99 o 
  -1  11   3        5.06        6.41     22.25 o 
   1  11   3      114.80      117.60     28.94 o 
   3  11   3      139.82      173.35     32.67 o 
 -14   0   4      298.88      295.29     43.53 o 
 -12   0   4        9.13       28.36     17.43 o 
 -10   0   4       95.11      107.08     20.85 o 
  -8   0   4      120.97      105.98     44.72 o 
  -6   0   4     1451.18     1531.36     41.00 o 
  -4   0   4     5800.65     5417.78     96.13 o 
  -2   0   4      509.40      515.60     21.18 o 
   0   0   4    26005.27    32245.33    454.47 o 
   2   0   4     2057.94     1889.42     36.06 o 
   4   0   4     1878.65     1764.38     59.14 o 
   6   0   4       12.02        3.58      8.99 o 
   8   0   4      241.95      231.43     30.47 o 
  10   0   4       19.02       -0.30     21.07 o 
  12   0   4      534.42      557.33     46.32 o 
  14   0   4     1461.83     1407.78     70.82 o 
 -15   1   4      324.14      367.40     35.82 o 
 -13   1   4       27.21       63.25     15.88 o 
 -11   1   4       63.00       51.51     12.83 o 
  -9   1   4      463.74      507.11     22.13 o 
  -7   1   4      684.61      723.30     18.06 o 
  -5   1   4      643.77      699.26     17.66 o 
  -3   1   4      634.98      518.06     13.57 o 
  -1   1   4      353.01      441.59     27.95 o 
   1   1   4     7525.96     8675.38    495.51 o 
   3   1   4     1811.82     1763.68     42.51 o 
   5   1   4      309.21      297.84     15.12 o 
   7   1   4      294.66      141.16     78.69 o 
   9   1   4      424.83      377.20     28.34 o 
  11   1   4      356.48      352.13     27.51 o 
  13   1   4        4.85       44.47     18.99 o 
 -14   2   4       15.28       22.09     15.53 o 
 -12   2   4        6.82       10.80     12.08 o 
 -10   2   4        8.32        8.46     10.20 o 
  -8   2   4      410.65      354.15     25.04 o 
  -6   2   4      190.80      194.03     16.54 o 
  -4   2   4      763.81      778.30     81.14 o 
  -2   2   4      536.17      609.95     49.62 o 
   0   2   4     1640.81     1545.53     22.09 o 
   2   2   4      900.31      942.68    187.47 o 
   4   2   4      516.27      457.94     18.72 o 
   6   2   4       12.54        3.51      5.94 o 
   8   2   4      305.28      335.33     21.56 o 
  10   2   4       68.43       57.72     19.84 o 
  12   2   4      194.05      213.01     24.24 o 
  14   2   4      304.98      294.51     31.11 o 
 -15   3   4       52.45       67.02     45.53 o 
 -13   3   4      359.95      343.14     29.66 o 
 -11   3   4        2.31        4.31     11.48 o 
  -9   3   4      104.55       71.95     21.86 o 
  -7   3   4      325.77      300.85     25.61 o 
  -5   3   4      299.23      276.25     16.31 o 
  -3   3   4      217.36      277.16     11.32 o 
  -1   3   4     1073.25     1094.73     36.14 o 
   1   3   4      301.44      300.47     11.21 o 
   3   3   4     3241.28     4209.36    107.04 o 
   5   3   4       85.15      103.02     11.69 o 
   7   3   4     1215.95     1261.62     30.55 o 
   9   3   4     1972.57     1822.61     47.73 o 
  11   3   4       44.67       49.81     15.95 o 
  13   3   4      240.53      250.27     29.07 o 
 -14   4   4       15.83       34.43     26.47 o 
 -12   4   4       38.33       51.53     18.71 o 
 -10   4   4      561.96      593.38     47.67 o 
  -8   4   4     4906.03     4984.85     90.81 o 
  -6   4   4     2966.93     2855.34     74.37 o 
  -4   4   4       16.87       28.78      7.11 o 
  -2   4   4      255.84      281.81     11.95 o 
   0   4   4      123.72      148.89      8.62 o 
   2   4   4     2632.67     2672.88     38.76 o 
   4   4   4       17.75       25.84      8.24 o 
   6   4   4       61.80       55.41      9.54 o 
   8   4   4       29.51        1.37     14.11 o 
  10   4   4       17.92       20.92     20.21 o 
  12   4   4       92.00       81.75     20.30 o 
 -13   5   4      261.37      371.20     42.66 o 
 -11   5   4        0.36       17.27     20.71 o 
  -9   5   4       17.11       51.39     26.90 o 
  -7   5   4       23.56       15.43     13.44 o 
  -5   5   4     1069.31     1093.57     55.40 o 
  -3   5   4       61.59       62.49      6.99 o 
  -1   5   4     2483.54     2610.51     35.79 o 
   1   5   4      472.64      485.54     14.89 o 
   3   5   4      818.29      749.23     56.19 o 
   5   5   4       27.07       23.13      8.51 o 
   7   5   4     1885.26     1517.60     39.69 o 
   9   5   4      133.88      188.54     18.06 o 
  11   5   4       16.32        9.48     27.16 o 
  13   5   4      275.29      207.26     58.16 o 
 -12   6   4      276.63      289.50     42.60 o 
 -10   6   4     5139.60     4864.84    143.02 o 
  -8   6   4       55.02       45.95     17.43 o 
  -6   6   4      189.35      225.51     18.20 o 
  -4   6   4     4529.04     4312.52     60.04 o 
  -2   6   4        1.82       -9.04      9.04 o 
   0   6   4     1160.16     1111.64     31.79 o 
   2   6   4      871.74      779.97     24.83 o 
   4   6   4     1741.04     1568.04     38.39 o 
   6   6   4       14.91       27.40     13.77 o 
   8   6   4      257.16      284.93     25.49 o 
  10   6   4       14.88       -5.62     24.47 o 
  12   6   4       58.74       31.70     31.78 o 
 -11   7   4      405.98      544.41     99.18 o 
  -9   7   4        8.19        9.30     19.37 o 
  -7   7   4       41.62       51.47     15.12 o 
  -5   7   4      126.85       89.30     13.23 o 
  -3   7   4      562.25      691.61     32.07 o 
  -1   7   4      257.94      215.80     17.28 o 
   1   7   4      195.25      172.42     18.96 o 
   3   7   4      588.82      564.57     26.30 o 
   5   7   4      620.02      497.04     29.58 o 
   7   7   4     1016.85     1333.08     48.00 o 
   9   7   4      212.87      181.97     32.29 o 
  11   7   4      622.10      804.40     56.65 o 
 -10   8   4       17.96       14.34     17.03 o 
  -8   8   4      349.80      461.82     33.90 o 
  -6   8   4        4.71        1.98     11.93 o 
  -4   8   4      609.68      630.84     29.86 o 
  -2   8   4      213.49      197.96     20.14 o 
   0   8   4     3843.68     3679.77     82.27 o 
   2   8   4     1183.56     1136.17     41.49 o 
   4   8   4      109.30       84.61     14.09 o 
   6   8   4      112.54       92.09     19.31 o 
   8   8   4       92.06      102.67     21.78 o 
  10   8   4        4.15       42.33     56.47 o 
  -9   9   4      515.61      644.16     41.65 o 
  -7   9   4       30.01       41.00     19.65 o 
  -5   9   4      549.85      610.89     32.68 o 
  -3   9   4       32.67       16.01     15.72 o 
  -1   9   4       81.29       91.48     31.35 o 
   1   9   4      731.92      787.89     61.47 o 
   3   9   4      359.63      265.16     25.02 o 
   5   9   4       38.64       41.02     18.28 o 
   7   9   4       31.17       37.53     21.21 o 
  -6  10   4      747.77      838.70     47.39 o 
  -4  10   4       20.55       20.14     18.03 o 
  -2  10   4       89.56       74.68     26.08 o 
   0  10   4       59.92       35.15     23.42 o 
   2  10   4     3322.79     3341.38     92.13 o 
   4  10   4      194.79      197.61     25.84 o 
   6  10   4        1.40       -1.02     23.13 o 
  -3  11   4       10.63       51.81     23.77 o 
  -1  11   4       39.57       35.05     23.81 o 
   1  11   4       15.20       30.19     24.38 o 
   3  11   4       36.35       11.16     25.67 o 
 -15   1   5       45.02       44.00     28.11 o 
 -13   1   5      298.81      318.11     24.42 o 
 -11   1   5     1267.24     1241.90     37.44 o 
  -9   1   5       12.88        3.44      8.42 o 
  -7   1   5        2.60        6.65      4.66 o 
  -5   1   5      106.00      116.75      9.55 o 
  -3   1   5      585.47      554.03     12.79 o 
  -1   1   5        0.06       -0.41      6.89 o 
   1   1   5     4325.69     4304.49    197.78 o 
   3   1   5      537.60      424.49     14.27 o 
   5   1   5      370.65      480.24     15.23 o 
   7   1   5      269.75      238.90     22.35 o 
   9   1   5      893.11      870.92     39.65 o 
  11   1   5      208.33      214.71     24.24 o 
  13   1   5      405.46      429.67     33.92 o 
 -14   2   5      182.22      211.72     22.95 o 
 -12   2   5        7.44       48.04     13.90 o 
 -10   2   5       52.34       42.55     11.57 o 
  -8   2   5       44.53       47.40     13.90 o 
  -6   2   5        5.36        3.43      9.12 o 
  -4   2   5      620.51      542.88     34.63 o 
  -2   2   5     2037.44     2324.48    138.40 o 
   0   2   5        0.07       -0.77      4.17 o 
   2   2   5       31.03       28.85      7.25 o 
   4   2   5       28.80        8.79      5.72 o 
   6   2   5     1022.90     1024.15     63.84 o 
   8   2   5      368.48      376.38     23.16 o 
  10   2   5        0.60       -1.46     12.57 o 
  12   2   5       27.31       49.42     17.62 o 
  14   2   5        5.54       19.11     20.67 o 
 -15   3   5        0.12        2.08     23.27 o 
 -13   3   5      138.22      123.89     18.95 o 
 -11   3   5        3.78       21.27     14.93 o 
  -9   3   5     1233.54     1176.85     47.41 o 
  -7   3   5      157.55      124.49     23.04 o 
  -5   3   5     1139.74     1167.84     29.48 o 
  -3   3   5       31.75       36.80      5.03 o 
  -1   3   5        5.67        3.77      5.90 o 
   1   3   5      164.71      158.56      8.81 o 
   3   3   5     1536.26     1996.11     72.16 o 
   5   3   5      163.44      170.20     14.02 o 
   7   3   5        1.87       -7.98      7.98 o 
   9   3   5     1179.67     1027.40     38.91 o 
  11   3   5       25.59        6.19     15.91 o 
  13   3   5       92.70      116.05     25.22 o 
 -14   4   5       43.38       64.50     30.00 o 
 -12   4   5      168.11      205.47     29.78 o 
 -10   4   5      116.82      143.07     24.43 o 
  -8   4   5     1122.56     1210.98     45.10 o 
  -6   4   5      119.00       94.42     14.24 o 
  -4   4   5      966.53      899.54     60.76 o 
  -2   4   5      170.10      153.27      9.21 o 
   0   4   5       38.84       45.98      6.24 o 
   2   4   5      635.99      534.92     15.21 o 
   4   4   5       21.07       26.67      9.72 o 
   6   4   5      536.40      516.26     21.57 o 
   8   4   5       26.64       15.62     10.18 o 
  10   4   5      510.33      488.11     30.15 o 
  12   4   5      138.13      109.13     24.04 o 
 -13   5   5      204.56      285.29     37.99 o 
 -11   5   5       78.43       67.36     23.91 o 
  -9   5   5      322.62      307.65     28.83 o 
  -7   5   5     2300.02     2273.28     55.91 o 
  -5   5   5     2047.98     2139.56     88.84 o 
  -3   5   5       60.60       64.63      7.01 o 
  -1   5   5      316.32      328.45     13.91 o 
   1   5   5      132.98      127.78      9.41 o 
   3   5   5      899.86      918.25     28.10 o 
   5   5   5      850.95      995.34     29.22 o 
   7   5   5      267.15      211.00     19.92 o 
   9   5   5      317.37      299.00     21.69 o 
  11   5   5        4.52      -13.88     21.00 o 
  13   5   5      194.77      225.20     44.68 o 
 -12   6   5      213.15      351.20     44.96 o 
 -10   6   5     1022.00     1138.97     58.72 o 
  -8   6   5      167.63      126.51     37.93 o 
  -6   6   5      461.55      510.29     40.04 o 
  -4   6   5      729.11      717.45     27.44 o 
  -2   6   5     1736.81     1633.68     42.11 o 
   0   6   5      278.83      298.47     16.43 o 
   2   6   5       52.35       54.16     10.44 o 
   4   6   5      264.84      338.02     26.46 o 
   6   6   5       99.32       65.51     18.47 o 
   8   6   5        9.03        9.35     14.41 o 
  10   6   5       47.94       44.63     22.30 o 
  12   6   5      129.65      143.36     33.56 o 
 -11   7   5      728.91      781.07     85.35 o 
  -9   7   5      145.51      105.88     40.36 o 
  -7   7   5       21.60       12.41     18.74 o 
  -5   7   5       44.85       51.30     11.68 o 
  -3   7   5     4057.40     4038.01     63.07 o 
  -1   7   5        1.58       -9.15      9.15 o 
   1   7   5      226.07      220.58     17.99 o 
   3   7   5      664.24      616.50     25.41 o 
   5   7   5       10.69       18.14     13.43 o 
   7   7   5      399.43      446.49     31.69 o 
   9   7   5       21.56       21.61     19.85 o 
  11   7   5      414.25      531.85     72.81 o 
 -10   8   5       11.19      -11.05     17.72 o 
  -8   8   5        1.41        8.42     15.79 o 
  -6   8   5      240.49      267.51     31.69 o 
  -4   8   5       79.98       83.99     14.76 o 
  -2   8   5      744.85      729.83     31.53 o 
   0   8   5     1840.06     1759.62     50.00 o 
   2   8   5      438.45      388.23     24.89 o 
   4   8   5       45.93       28.13     12.01 o 
   6   8   5      548.32      512.59     34.91 o 
   8   8   5       63.53       66.91     31.55 o 
  10   8   5        1.18        3.90     19.58 o 
  -9   9   5       61.04       85.73     21.75 o 
  -7   9   5      443.71      511.36     63.29 o 
  -5   9   5       11.38       11.59     13.61 o 
  -3   9   5      227.38      258.64     24.14 o 
  -1   9   5      204.57      221.28     26.90 o 
   1   9   5       20.00       13.98     19.60 o 
   3   9   5      461.61      422.10     37.97 o 
   5   9   5      109.03      150.48     24.03 o 
   7   9   5       13.23       28.42     20.33 o 
  -6  10   5       17.05       33.99     16.88 o 
  -4  10   5       67.24       85.67     22.54 o 
  -2  10   5       57.97       50.91     21.95 o 
   0  10   5     1475.13     1450.43     62.43 o 
   2  10   5     1907.84     1867.71     96.74 o 
   4  10   5       32.96       21.93     19.04 o 
   6  10   5        7.00       33.39     26.70 o 
  -3  11   5       33.94       39.82     22.16 o 
  -1  11   5      114.96       58.31     25.81 o 
   1  11   5       87.45      100.18     27.75 o 
   3  11   5      144.61      151.86     35.84 o 
 -14   0   6      319.61      287.00     56.78 o 
 -12   0   6     1322.24     1284.72     65.85 o 
 -10   0   6        3.00       -4.17     15.89 o 
  -8   0   6       43.51       46.06     11.77 o 
  -6   0   6       42.96       31.84      8.83 o 
  -4   0   6     2692.59     2435.56     51.47 o 
  -2   0   6       67.79       83.13     30.59 o 
   0   0   6      975.46     1063.54     28.49 o 
   2   0   6    23573.64    22836.93    324.01 o 
   4   0   6     4395.19     4154.97     88.13 o 
   6   0   6       75.56       38.21     13.92 o 
   8   0   6     1475.61     1379.89     65.77 o 
  10   0   6      372.83      378.76     43.13 o 
  12   0   6     1494.30     1454.95     79.07 o 
  14   0   6      711.13      842.22     97.29 o 
 -15   1   6       35.32       68.11     18.31 o 
 -13   1   6      218.76      264.22     26.05 o 
 -11   1   6     1410.45     1280.86     37.89 o 
  -9   1   6        3.96       -0.83      8.26 o 
  -7   1   6      194.81      226.16     10.50 o 
  -5   1   6     1920.46     1901.82     37.10 o 
  -3   1   6     4859.04     5245.25     63.61 o 
  -1   1   6     4671.33     4947.88    211.09 o 
   1   1   6     5121.45     5419.40    269.59 o 
   3   1   6        0.62       -3.18      3.18 o 
   5   1   6     1026.45     1046.19     21.01 o 
   7   1   6      126.90      166.25     18.84 o 
   9   1   6      986.80     1013.16     41.92 o 
  11   1   6     2751.57     2606.80     68.04 o 
  13   1   6      397.21      401.41     33.27 o 
 -14   2   6       81.14       87.31     26.74 o 
 -12   2   6       25.02       30.31     13.53 o 
 -10   2   6     1057.28     1049.96     31.55 o 
  -8   2   6       34.77       23.73     17.58 o 
  -6   2   6      232.09      236.89     17.78 o 
  -4   2   6       26.88       21.43     12.86 o 
  -2   2   6     1020.25     1108.55     59.38 o 
   0   2   6     5216.15     5336.57     95.00 o 
   2   2   6     1292.71     1436.63     58.90 o 
   4   2   6     2261.22     2412.85     42.39 o 
   6   2   6      134.05       60.79     41.38 o 
   8   2   6       56.59       44.58     13.39 o 
  10   2   6       26.46       24.48     19.05 o 
  12   2   6        9.17       23.49     32.32 o 
  14   2   6      150.23      202.24     27.69 o 
 -15   3   6       12.37        1.82     19.39 o 
 -13   3   6        0.46       21.36     14.73 o 
 -11   3   6       44.81       61.71     20.55 o 
  -9   3   6     3077.20     2853.01     75.98 o 
  -7   3   6     2573.41     2450.53     68.15 o 
  -5   3   6     1852.78     1870.90     35.53 o 
  -3   3   6     1269.16     1385.33     64.54 o 
  -1   3   6     3019.55     3152.20     47.13 o 
   1   3   6     1897.30     1729.94     24.97 o 
   3   3   6     3706.80     4287.50    169.84 o 
   5   3   6      774.90      659.98     24.27 o 
   7   3   6      141.34      132.25     16.17 o 
   9   3   6       88.63       88.16     16.17 o 
  11   3   6      146.08      175.76     23.06 o 
  13   3   6       20.43       39.25     19.75 o 
 -14   4   6      113.79      124.98     38.90 o 
 -12   4   6       14.85        7.84     19.54 o 
 -10   4   6       99.70      128.69     23.91 o 
  -8   4   6      191.86      178.96     22.59 o 
  -6   4   6      229.44      246.04     19.44 o 
  -4   4   6      207.09      282.78     13.01 o 
  -2   4   6        0.33        0.09      3.92 o 
   0   4   6        0.19       -4.67      4.67 o 
   2   4   6     6922.08     7154.75     78.51 o 
   4   4   6     1587.06     1904.44     63.49 o 
   6   4   6      655.65      581.16     23.19 o 
   8   4   6      530.71      558.77     29.52 o 
  10   4   6       23.67       15.10     27.20 o 
  12   4   6       88.25       72.97     19.93 o 
 -13   5   6       46.01      112.34     28.55 o 
 -11   5   6       65.26      106.37     27.60 o 
  -9   5   6       50.07      104.70     20.76 o 
  -7   5   6       41.67       22.73     13.97 o 
  -5   5   6     8550.51     9387.97    523.34 o 
  -3   5   6      685.16      667.07     20.46 o 
  -1   5   6        8.70        4.56      6.03 o 
   1   5   6      106.05       85.13      8.86 o 
   3   5   6      532.53      473.30     20.31 o 
   5   5   6      170.91      222.18     27.07 o 
   7   5   6      396.63      318.03     23.53 o 
   9   5   6        0.04        4.70     12.28 o 
  11   5   6       35.19       44.73     23.20 o 
 -12   6   6      271.60      378.16     63.40 o 
 -10   6   6        2.24      -19.55     19.96 o 
  -8   6   6       77.48       70.91     33.00 o 
  -6   6   6      275.44      304.54     22.58 o 
  -4   6   6      161.71      117.57     14.61 o 
  -2   6   6      104.84      101.58     17.97 o 
   0   6   6       61.16       72.10     11.46 o 
   2   6   6     1112.22     1036.00     28.31 o 
   4   6   6     7156.56     6869.11    148.17 o 
   6   6   6      156.19      156.19     20.16 o 
   8   6   6      278.02      270.21     26.07 o 
  10   6   6      280.26      288.45     27.30 o 
  12   6   6       30.11      -16.97     25.81 o 
 -11   7   6      356.49      519.50    108.05 o 
  -9   7   6        8.04      -28.40     28.40 o 
  -7   7   6      282.50      320.99     25.35 o 
  -5   7   6      106.48       88.54     13.93 o 
  -3   7   6     8262.59     7887.52    103.47 o 
  -1   7   6      397.53      420.22     23.14 o 
   1   7   6      457.28      525.88     26.53 o 
   3   7   6       15.86       11.37     10.34 o 
   5   7   6      440.12      326.21     25.45 o 
   7   7   6       85.59      101.24     21.64 o 
   9   7   6       14.74       14.81     17.14 o 
  11   7   6      369.06      456.05     47.59 o 
 -10   8   6      414.28      437.02     48.54 o 
  -8   8   6       39.32       59.07     18.85 o 
  -6   8   6      205.99       90.36     28.59 o 
  -4   8   6       46.09       49.84     17.86 o 
  -2   8   6      272.04      307.97     22.31 o 
   0   8   6      133.77      125.28     18.84 o 
   2   8   6      445.79      396.09     25.72 o 
   4   8   6       61.98       49.48     13.27 o 
   6   8   6      656.42      624.00     38.13 o 
   8   8   6       91.09      152.58     28.91 o 
  -9   9   6      399.64      501.94     37.34 o 
  -7   9   6       23.29       18.57     17.16 o 
  -5   9   6        3.54       24.59     16.23 o 
  -3   9   6       16.03       17.42     14.19 o 
  -1   9   6     4271.51     4305.17     96.62 o 
   1   9   6      242.79      201.73     26.74 o 
   3   9   6      394.12      361.26     33.77 o 
   5   9   6       23.67       18.30     21.24 o 
   7   9   6       15.62        8.03     19.13 o 
  -6  10   6      214.34      292.87     25.18 o 
  -4  10   6      287.43      301.55     32.23 o 
  -2  10   6      254.72      236.71     30.17 o 
   0  10   6      244.13      260.68     33.10 o 
   2  10   6      677.29      710.40     76.96 o 
   4  10   6       16.08       17.49     19.36 o 
   6  10   6      103.03      109.60     33.41 o 
  -3  11   6       51.82       23.45     20.79 o 
  -1  11   6       44.12       64.82     25.02 o 
   1  11   6      238.93      252.38     34.22 o 
 -15   1   7        2.53        8.23     22.40 o 
 -13   1   7       81.88       66.58     20.47 o 
 -11   1   7      626.99      553.61     27.75 o 
  -9   1   7      249.13      237.09     14.78 o 
  -7   1   7      818.98      820.57     18.63 o 
  -5   1   7      682.29      727.14     15.28 o 
  -3   1   7     7836.73     7915.28     98.76 o 
  -1   1   7     1486.72     1741.01     70.12 o 
   1   1   7     2006.53     2171.48    121.52 o 
   3   1   7     2741.18     2582.62     50.60 o 
   5   1   7     2951.31     2769.06     41.12 o 
   7   1   7     1227.63     1115.81     37.03 o 
   9   1   7       24.94       19.91     14.74 o 
  11   1   7        0.07        1.42     16.45 o 
  13   1   7       83.27      104.77     23.16 o 
 -14   2   7      369.33      340.58     28.37 o 
 -12   2   7      135.88      164.70     22.24 o 
 -10   2   7     2594.40     2534.08     55.64 o 
  -8   2   7      222.11      230.09     23.71 o 
  -6   2   7       85.07       64.45     12.78 o 
  -4   2   7      422.22      449.06     12.85 o 
  -2   2   7      387.36      450.80     26.41 o 
   0   2   7     1712.45     1488.03     92.76 o 
   2   2   7      865.66      925.04     71.86 o 
   4   2   7     1035.06     1001.62     21.71 o 
   6   2   7     1349.22     1314.82     39.70 o 
   8   2   7      862.50      835.84     35.97 o 
  10   2   7      908.77      913.78     41.22 o 
  12   2   7      202.48      185.04     24.95 o 
 -15   3   7       11.98       -1.68     19.31 o 
 -13   3   7        5.29       14.52     14.59 o 
 -11   3   7       52.67       71.17     21.13 o 
  -9   3   7       37.22       39.63     16.50 o 
  -7   3   7     1050.21      981.84     42.31 o 
  -5   3   7        0.00       -2.27      6.99 o 
  -3   3   7      285.47      345.86     14.85 o 
  -1   3   7     3771.23     3946.89     58.04 o 
   1   3   7       74.83       87.45      6.04 o 
   3   3   7      158.31      198.85     12.55 o 
   5   3   7       12.69       15.65      8.01 o 
   7   3   7      712.43      717.53     25.38 o 
   9   3   7      350.80      388.15     26.56 o 
  11   3   7      121.06      112.21     24.73 o 
  13   3   7       70.10       92.73     29.07 o 
 -14   4   7       18.32      101.67     47.41 o 
 -12   4   7       26.53       44.02     27.06 o 
 -10   4   7      301.43      307.03     36.44 o 
  -8   4   7     3056.78     3091.08     71.35 o 
  -6   4   7      419.44      476.08     24.01 o 
  -4   4   7       13.14        8.43      4.43 o 
  -2   4   7      693.82      667.57     20.91 o 
   0   4   7     1494.10     1496.03     26.28 o 
   2   4   7     1114.60     1105.17     21.98 o 
   4   4   7     1591.15     1809.14     87.08 o 
   6   4   7      810.28      745.52     25.76 o 
   8   4   7      100.45      115.80     14.37 o 
  10   4   7      111.40      103.47     19.05 o 
  12   4   7        1.34       42.56     19.12 o 
 -13   5   7       49.71      104.85     28.53 o 
 -11   5   7       10.59        3.82     24.09 o 
  -9   5   7       11.61       12.39     15.98 o 
  -7   5   7      250.85      267.28     25.65 o 
  -5   5   7     2405.31     2452.00    121.22 o 
  -3   5   7        0.29        0.57      8.33 o 
  -1   5   7      152.66      130.11     11.11 o 
   1   5   7     3347.66     3360.15     47.17 o 
   3   5   7        0.00        9.77      8.66 o 
   5   5   7        2.16      -14.60     15.05 o 
   7   5   7       83.69       70.88     20.82 o 
   9   5   7      607.02      541.36     33.08 o 
  11   5   7      418.16      392.96     42.64 o 
 -12   6   7        0.49      -75.81     76.77 o 
 -10   6   7      303.60      354.68     68.50 o 
  -8   6   7       17.22       35.53     19.40 o 
  -6   6   7      866.25      923.54     68.60 o 
  -4   6   7      180.35      197.70     14.69 o 
  -2   6   7      623.17      698.06     24.18 o 
   0   6   7       94.53       89.25     13.10 o 
   2   6   7      171.04      202.43     16.34 o 
   4   6   7       72.16       71.01     13.85 o 
   6   6   7      424.14      417.09     31.04 o 
   8   6   7       81.80      112.57     48.09 o 
  10   6   7      181.59      159.65     34.32 o 
 -11   7   7       47.97       -5.57     48.50 o 
  -9   7   7       19.19       68.09     48.73 o 
  -7   7   7      262.09      324.92     24.94 o 
  -5   7   7       23.45       19.64     11.46 o 
  -3   7   7     4456.09     4337.44     66.72 o 
  -1   7   7       55.66       57.04     12.64 o 
   1   7   7        1.87      -12.50     12.81 o 
   3   7   7      193.18      200.41     17.12 o 
   5   7   7       15.59       10.44     14.58 o 
   7   7   7      310.33      371.73     30.50 o 
   9   7   7       42.95       56.09     19.80 o 
 -10   8   7      276.98      394.03    146.94 o 
  -8   8   7        3.60      -13.01     49.22 o 
  -6   8   7        7.01       12.83     27.67 o 
  -4   8   7       37.24       45.54     13.17 o 
  -2   8   7        5.22       -2.65     11.66 o 
   0   8   7      821.27      824.01     39.92 o 
   2   8   7     1654.46     1594.52     44.76 o 
   4   8   7       29.40       24.24     17.89 o 
   6   8   7      884.53      845.85     45.04 o 
   8   8   7       11.75        9.72     18.45 o 
  -9   9   7      228.36      306.14     36.10 o 
  -7   9   7       48.02       50.39     19.54 o 
  -5   9   7      852.16      880.53     36.13 o 
  -3   9   7      183.86      177.60     23.57 o 
  -1   9   7     1561.49     1547.74     55.71 o 
   1   9   7      310.97      320.47     31.62 o 
   3   9   7      244.75      229.99     28.79 o 
   5   9   7        0.00      -16.36     20.90 o 
   7   9   7       80.22       85.99     30.42 o 
  -6  10   7        0.03       18.90     18.13 o 
  -4  10   7      139.46      108.43     25.82 o 
  -2  10   7      175.45      151.74     22.83 o 
   0  10   7      257.47      247.91     31.48 o 
   2  10   7      184.56      189.88     29.90 o 
   4  10   7      513.87      505.07     46.47 o 
   6  10   7      967.76      911.50    102.20 o 
  -3  11   7     1099.50     1224.12     57.33 o 
  -1  11   7       17.46        1.11     23.31 o 
   1  11   7      464.01      441.18     42.50 o 
 -14   0   8     1750.98     1756.94     71.02 o 
 -12   0   8     6378.13     5896.20    142.82 o 
 -10   0   8      154.12      120.36     21.31 o 
  -8   0   8      402.10      349.40     22.20 o 
  -6   0   8     3507.15     3450.80     72.93 o 
  -4   0   8     9688.40    10209.32    230.24 o 
  -2   0   8    11031.63    10263.37    182.82 o 
   0   0   8     4821.20     6361.51     89.96 o 
   2   0   8     5443.47     4960.95     75.20 o 
   4   0   8     6276.79     5811.15     87.90 o 
   6   0   8     1997.43     2097.60     63.05 o 
   8   0   8      299.71      283.29     59.57 o 
  10   0   8       86.89       49.89     27.57 o 
  12   0   8     3471.05     3503.74    169.84 o 
 -15   1   8      332.19      358.98     32.52 o 
 -13   1   8      123.72      128.36     30.72 o 
 -11   1   8       55.35       43.84     12.35 o 
  -9   1   8      293.92      277.99     16.42 o 
  -7   1   8       90.20       96.70      8.50 o 
  -5   1   8     3694.84     3764.09     46.76 o 
  -3   1   8    13566.24    13621.60    163.32 o 
  -1   1   8     4527.68     5264.94    281.69 o 
   1   1   8       55.95       47.65      5.57 o 
   3   1   8     1684.18     1396.55     22.51 o 
   5   1   8       11.47       18.64      8.68 o 
   7   1   8      124.15      132.11     16.88 o 
   9   1   8     1746.80     1719.61     56.54 o 
  11   1   8     2472.47     2542.80     75.30 o 
  13   1   8      183.17      144.24     27.81 o 
 -14   2   8      146.49      184.88     22.96 o 
 -12   2   8      102.67      106.08     16.77 o 
 -10   2   8     5545.72     5275.35     93.86 o 
  -8   2   8     1823.18     1708.00     52.90 o 
  -6   2   8      617.59      705.43     27.69 o 
  -4   2   8     2602.34     2412.65     28.95 o 
  -2   2   8     5301.91     6539.30    362.40 o 
   0   2   8     2229.96     2002.31     27.12 o 
   2   2   8      933.02     1126.61     51.75 o 
   4   2   8      139.69      149.57      9.73 o 
   6   2   8      389.77      345.16     25.29 o 
   8   2   8       10.40       13.86     13.39 o 
  10   2   8       18.88      -14.05     14.05 o 
  12   2   8       80.64       90.16     21.91 o 
 -15   3   8        0.22       14.57     21.23 o 
 -13   3   8       17.30       28.52     14.18 o 
 -11   3   8        1.13       32.57     18.39 o 
  -9   3   8      200.06      210.62     25.47 o 
  -7   3   8      158.45      186.81     19.97 o 
  -5   3   8      110.74      113.84     11.23 o 
  -3   3   8     6708.13     7734.87    383.00 o 
  -1   3   8    14267.67    14341.53    138.83 o 
   1   3   8      211.34      183.18      8.36 o 
   3   3   8     2894.89     3188.70    136.99 o 
   5   3   8     3479.25     3352.91     64.92 o 
   7   3   8     5435.13     5495.50     86.94 o 
   9   3   8     1165.06     1241.92     42.20 o 
  11   3   8        4.56       13.97     15.73 o 
  13   3   8       83.41      102.35     23.60 o 
 -14   4   8       27.89       58.44     43.51 o 
 -12   4   8      331.75      371.61     56.58 o 
 -10   4   8      483.85      460.37     39.19 o 
  -8   4   8     7412.59     7323.77    129.01 o 
  -6   4   8        1.10        5.12     10.54 o 
  -4   4   8        0.92        3.18      4.54 o 
  -2   4   8       45.51       48.90      8.61 o 
   0   4   8      673.16      758.22     20.43 o 
   2   4   8      152.04      169.72     10.14 o 
   4   4   8     1725.98     1963.98     59.90 o 
   6   4   8      497.71      524.42     23.48 o 
   8   4   8      256.75      255.03     18.85 o 
  10   4   8      274.87      315.75     41.01 o 
  12   4   8      183.48      183.30     32.04 o 
 -13   5   8       64.76      128.93     30.44 o 
 -11   5   8        0.08       31.43     20.87 o 
  -9   5   8       37.96       50.03     21.10 o 
  -7   5   8       84.92       81.77     14.24 o 
  -5   5   8      973.60     1080.56     69.42 o 
  -3   5   8       37.24       26.55      7.35 o 
  -1   5   8        3.70       12.43      7.75 o 
   1   5   8     2220.17     2294.12     40.92 o 
   3   5   8       71.62       71.11     13.77 o 
   5   5   8      290.20      320.72     42.29 o 
   7   5   8       57.33       54.36     16.46 o 
   9   5   8      119.38       91.74     18.42 o 
  11   5   8       51.20       28.07     25.51 o 
 -12   6   8      171.31      263.53    105.06 o 
 -10   6   8       22.79       44.08     33.65 o 
  -8   6   8       17.58       16.85     19.01 o 
  -6   6   8     3855.68     4306.47    280.52 o 
  -4   6   8      200.70      218.74     15.37 o 
  -2   6   8      199.25      209.18     16.56 o 
   0   6   8      218.51      181.77     16.18 o 
   2   6   8     1397.69     1394.90     33.52 o 
   4   6   8      752.89      708.44     30.58 o 
   6   6   8       45.51       54.71     27.03 o 
   8   6   8      192.87      169.39     23.26 o 
  10   6   8      113.74      113.54     21.57 o 
 -11   7   8       85.22       40.53     49.41 o 
  -9   7   8      156.40      155.46     28.36 o 
  -7   7   8        1.41       -0.32     25.12 o 
  -5   7   8       24.04       26.30     11.90 o 
  -3   7   8      999.79      927.19     29.34 o 
  -1   7   8        6.95        3.99     10.70 o 
   1   7   8       67.67       51.53     15.02 o 
   3   7   8        1.10       12.46     10.64 o 
   5   7   8      179.77      186.34     24.97 o 
   7   7   8        0.19       -3.91     24.98 o 
   9   7   8       59.40       81.74     21.62 o 
 -10   8   8      261.75      276.80    100.05 o 
  -8   8   8       75.73       53.22     30.76 o 
  -6   8   8      135.50      137.63     17.67 o 
  -4   8   8        5.31       19.87     12.08 o 
  -2   8   8        5.41        2.69      9.93 o 
   0   8   8     1387.74     1441.97     48.43 o 
   2   8   8       25.59       36.32     14.16 o 
   4   8   8        5.83        6.42     16.94 o 
   6   8   8      218.45      289.62     29.12 o 
   8   8   8      131.80      117.21     23.58 o 
  -9   9   8        7.93       31.87     36.18 o 
  -7   9   8      176.44      245.66     52.80 o 
  -5   9   8       87.24      116.65     34.06 o 
  -3   9   8      108.16       92.25     20.23 o 
  -1   9   8     1553.91     1525.14     57.34 o 
   1   9   8      918.30      991.17     60.70 o 
   3   9   8      832.16     1027.02     49.71 o 
   5   9   8      169.65      203.72     32.10 o 
   7   9   8       97.42      160.47     26.84 o 
  -6  10   8       48.23       83.89     33.30 o 
  -4  10   8       83.14       81.23     29.24 o 
  -2  10   8       91.10       87.54     20.90 o 
   0  10   8       13.02        1.10     20.98 o 
   2  10   8      748.07      923.35     54.64 o 
   4  10   8      144.31      111.68     45.83 o 
  -3  11   8        7.68       28.88     22.47 o 
  -1  11   8      293.00      219.13     33.94 o 
   1  11   8       24.30       38.29     27.68 o 
 -15   1   9     1199.00     1221.02     47.83 o 
 -13   1   9     1758.94     1708.37     61.26 o 
 -11   1   9       52.95       80.96     15.12 o 
  -9   1   9      314.23      260.87     16.32 o 
  -7   1   9       16.37       32.65      7.16 o 
  -5   1   9       71.96       63.80      7.30 o 
  -3   1   9     1185.45     1354.99     23.39 o 
  -1   1   9      788.73      945.69     70.18 o 
   1   1   9      388.83      511.30     20.77 o 
   3   1   9      342.97      370.62     12.44 o 
   5   1   9      551.81      577.62     19.46 o 
   7   1   9        0.19       -6.78     11.67 o 
   9   1   9     6582.24     6612.28    133.79 o 
  11   1   9      817.50      828.98     49.17 o 
  13   1   9       10.09       14.96     19.96 o 
 -14   2   9      214.84      246.61     36.19 o 
 -12   2   9       63.19       74.10     15.72 o 
 -10   2   9     2507.50     2504.03     55.51 o 
  -8   2   9     1698.54     1711.76     47.54 o 
  -6   2   9      355.33      358.63     12.64 o 
  -4   2   9     3524.13     3618.43     38.08 o 
  -2   2   9       38.90       27.96      5.22 o 
   0   2   9     4365.03     4169.32     48.54 o 
   2   2   9     2821.55     3096.94    122.01 o 
   4   2   9     1205.16     1261.52     25.31 o 
   6   2   9      422.73      412.85     21.61 o 
   8   2   9      605.79      613.28     37.26 o 
  10   2   9       90.63       39.24     19.07 o 
  12   2   9        1.29       23.01     18.32 o 
 -15   3   9        0.06      -18.92     18.92 o 
 -13   3   9       10.00        9.02     14.75 o 
 -11   3   9      625.31      626.66     42.71 o 
  -9   3   9      603.22      653.48     39.60 o 
  -7   3   9     2763.48     2793.80     62.93 o 
  -5   3   9      437.63      441.12     12.34 o 
  -3   3   9       94.77      132.00      8.63 o 
  -1   3   9     6813.05     7113.21     75.41 o 
   1   3   9      881.73      836.01     17.91 o 
   3   3   9      600.13      589.12     26.64 o 
   5   3   9     1558.05     1548.44     54.64 o 
   7   3   9     2923.22     3012.25     69.80 o 
   9   3   9      930.67      935.84     41.47 o 
  11   3   9        9.11       -3.63     15.83 o 
  13   3   9      918.11      876.95     50.38 o 
 -14   4   9       75.89      226.98     42.00 o 
 -12   4   9        7.54       42.39     21.59 o 
 -10   4   9      347.88      443.61     67.01 o 
  -8   4   9     5639.70     5611.91    119.32 o 
  -6   4   9       11.51       22.08     12.72 o 
  -4   4   9       23.81       21.74      6.75 o 
  -2   4   9     1012.21      863.98     40.00 o 
   0   4   9      155.73      175.51     10.80 o 
   2   4   9     2402.49     2331.76     34.76 o 
   4   4   9        9.72       -4.09      7.12 o 
   6   4   9      459.28      499.85     26.90 o 
   8   4   9        0.64        7.76     16.22 o 
  10   4   9       55.66       61.88     23.03 o 
  12   4   9      315.91      232.49     42.28 o 
 -13   5   9       69.22      118.44     29.85 o 
 -11   5   9        6.84       40.72     22.14 o 
  -9   5   9      273.40      380.28     35.20 o 
  -7   5   9      329.13      314.91     31.89 o 
  -5   5   9     1813.27     1921.20     93.44 o 
  -3   5   9      320.74      181.82     57.42 o 
  -1   5   9       50.68       42.11      9.80 o 
   1   5   9       94.80      130.14     12.00 o 
   3   5   9      102.29       86.64     14.39 o 
   5   5   9     2090.01     2361.05    208.41 o 
   7   5   9     1020.54     1032.02     43.36 o 
   9   5   9      560.19      567.12     36.05 o 
  11   5   9       38.84       -8.37     30.30 o 
 -12   6   9      292.00      317.89    110.92 o 
 -10   6   9      381.72      583.58     70.91 o 
  -8   6   9      201.44      199.39     36.76 o 
  -6   6   9     2662.89     2994.30    201.80 o 
  -4   6   9        2.46        0.42      9.47 o 
  -2   6   9      612.49      620.86     24.60 o 
   0   6   9       95.70       77.40     13.26 o 
   2   6   9      623.42      630.28     25.02 o 
   4   6   9      239.65      242.25     20.53 o 
   6   6   9      100.35      117.81     20.56 o 
   8   6   9      507.66      551.30     62.99 o 
  10   6   9      280.53      263.44     26.98 o 
 -11   7   9       62.29       72.18     72.93 o 
  -9   7   9       14.77      -27.16     35.87 o 
  -7   7   9      201.41      269.35     46.19 o 
  -5   7   9        9.31       -7.13     10.45 o 
  -3   7   9     1074.28     1012.84     30.95 o 
  -1   7   9     4828.60     4796.70     71.31 o 
   1   7   9     1561.41     1441.59     45.28 o 
   3   7   9      182.62      160.43     16.17 o 
   5   7   9      167.90      187.85     28.71 o 
   7   7   9      153.41      185.49     24.95 o 
   9   7   9      113.15       94.67     22.61 o 
 -10   8   9      146.11      161.78     53.93 o 
  -8   8   9      370.88      399.11     37.09 o 
  -6   8   9       53.36       56.39     16.36 o 
  -4   8   9      828.30      847.65     50.73 o 
  -2   8   9      147.92      156.48     19.59 o 
   0   8   9       70.35       55.72     17.01 o 
   2   8   9       23.59       20.66     13.97 o 
   4   8   9        7.16        7.83     17.64 o 
   6   8   9      374.65      445.50     34.80 o 
   8   8   9      283.94      361.24     34.12 o 
  -9   9   9        3.65       19.26     19.11 o 
  -7   9   9        8.28       -0.38     16.14 o 
  -5   9   9        2.03       27.92     14.18 o 
  -3   9   9      701.07      649.92     39.59 o 
  -1   9   9      529.75      487.77     34.92 o 
   1   9   9       45.67       19.59     18.04 o 
   3   9   9       74.97       77.89     18.38 o 
   5   9   9        7.66        0.46     22.16 o 
   7   9   9       27.51       52.86     23.03 o 
  -6  10   9       81.08       97.78     18.69 o 
  -4  10   9       91.38       57.00     24.58 o 
  -2  10   9       98.83       71.78     22.21 o 
   0  10   9        3.01        0.78     20.71 o 
   2  10   9      676.21      653.71     47.45 o 
   4  10   9       54.25       64.04     30.99 o 
  -1  11   9        6.27       -1.16     27.50 o 
 -14   0  10       82.31       90.22     28.97 o 
 -12   0  10        0.15        6.66     30.53 o 
 -10   0  10       13.76      -22.47     23.71 o 
  -8   0  10     1304.84     1054.28    153.82 o 
  -6   0  10    20623.47    20849.90    633.76 o 
  -4   0  10      165.62      169.62     16.41 o 
  -2   0  10     7754.63     6865.95     97.14 o 
   0   0  10    18263.48    23185.50    298.74 o 
   2   0  10    19490.40    19674.69    257.43 o 
   4   0  10     3175.03     2873.82     54.23 o 
   6   0  10      615.22      642.49     39.33 o 
   8   0  10     3460.43     3482.18    136.62 o 
  10   0  10       85.30      110.72     33.28 o 
  12   0  10      169.96      133.19     56.22 o 
 -15   1  10     2421.50     2473.42     72.49 o 
 -13   1  10     3197.62     3197.15     73.17 o 
 -11   1  10       11.02       12.48     12.43 o 
  -9   1  10        1.84       -4.30      8.94 o 
  -7   1  10     2043.30     2026.86     41.44 o 
  -5   1  10      575.59      663.80     18.14 o 
  -3   1  10      410.16      408.54     16.61 o 
  -1   1  10     1810.18     2140.45     96.07 o 
   1   1  10     3694.79     4437.64    194.21 o 
   3   1  10     4066.02     4163.35     46.52 o 
   5   1  10     1389.18     1473.72     32.61 o 
   7   1  10     1137.93     1055.62     39.21 o 
   9   1  10     1767.40     1734.92     59.15 o 
  11   1  10     2988.20     3055.36     86.90 o 
  13   1  10        8.92       32.22     21.08 o 
 -14   2  10       42.88       58.37     17.87 o 
 -12   2  10        0.37        6.52     20.66 o 
 -10   2  10      188.25      184.21     17.39 o 
  -8   2  10      827.26      803.66     30.69 o 
  -6   2  10        4.24        6.59      4.82 o 
  -4   2  10     1867.52     2239.71     28.65 o 
  -2   2  10     2212.45     2526.36    115.81 o 
   0   2  10     1743.51     1993.00     29.20 o 
   2   2  10      254.79      315.99     14.32 o 
   4   2  10     2311.20     2365.36     46.18 o 
   6   2  10     3710.53     3408.55     92.54 o 
   8   2  10      143.65      142.06     20.30 o 
  10   2  10      671.01      623.28     42.47 o 
  12   2  10        0.35       66.57     21.41 o 
 -13   3  10        3.95       16.30     16.80 o 
 -11   3  10     2624.20     2734.32     97.39 o 
  -9   3  10      237.29      265.33     27.79 o 
  -7   3  10       80.35       78.22     17.39 o 
  -5   3  10      284.10      231.84      9.31 o 
  -3   3  10      339.83      346.13     19.56 o 
  -1   3  10     1950.37     1888.26     29.07 o 
   1   3  10     1332.94     1437.50     24.76 o 
   3   3  10      286.49      422.22     16.32 o 
   5   3  10      519.32      481.68     38.47 o 
   7   3  10     2362.61     2386.85     65.07 o 
   9   3  10        0.16        8.15     14.25 o 
  11   3  10      108.84      107.44     22.60 o 
 -14   4  10        3.00       57.25     43.10 o 
 -12   4  10        0.23       74.18     23.09 o 
 -10   4  10      331.79      379.55     53.57 o 
  -8   4  10      410.80      417.07     30.44 o 
  -6   4  10        9.48       -0.81      8.07 o 
  -4   4  10     1573.31     1735.81     96.32 o 
  -2   4  10      102.08      163.77     11.34 o 
   0   4  10      330.11      352.32     14.93 o 
   2   4  10      326.49      380.25     17.90 o 
   4   4  10     6243.52     7558.02    354.65 o 
   6   4  10     2064.76     2259.84     58.09 o 
   8   4  10        0.02       -0.13     19.32 o 
  10   4  10       23.92       -2.88     26.31 o 
  12   4  10       68.99       60.51     34.54 o 
 -13   5  10       30.65      143.00     51.22 o 
 -11   5  10      558.19      640.46     47.05 o 
  -9   5  10      151.97      165.88     23.74 o 
  -7   5  10        0.10       -7.55     13.78 o 
  -5   5  10     6957.51     7874.65    434.23 o 
  -3   5  10     2118.02     1369.71    410.41 o 
  -1   5  10        1.47       -1.30      7.68 o 
   1   5  10     2449.36     2446.33     44.31 o 
   3   5  10      462.25      417.50     23.92 o 
   5   5  10        5.75       -5.17     12.71 o 
   7   5  10      370.53      356.08     40.17 o 
   9   5  10       26.70       -6.12     14.29 o 
  11   5  10      167.57      185.21     37.24 o 
 -12   6  10        0.38        3.99     91.25 o 
 -10   6  10       59.44       36.37     48.15 o 
  -8   6  10      290.65      254.01     31.40 o 
  -6   6  10      371.24      339.89     24.12 o 
  -4   6  10      665.26      687.73     30.91 o 
  -2   6  10     1972.13     1940.98     39.72 o 
   0   6  10      857.05      790.61     24.85 o 
   2   6  10     3612.45     3397.56     56.94 o 
   4   6  10     2979.03     3048.86     61.51 o 
   6   6  10       31.75       35.87     22.78 o 
   8   6  10       22.76       60.28     18.04 o 
  10   6  10      641.97      739.47     41.59 o 
 -11   7  10      164.84      166.56     61.60 o 
  -9   7  10      375.97      345.32     36.61 o 
  -7   7  10       20.91       20.12     29.97 o 
  -5   7  10      132.09      148.42     23.53 o 
  -3   7  10     1147.28     1106.59     32.12 o 
  -1   7  10       82.30       83.33     12.02 o 
   1   7  10      155.84      155.82     19.77 o 
   3   7  10       66.14       82.59     15.13 o 
   5   7  10       18.20        6.44     20.31 o 
   7   7  10       89.35       90.27     21.57 o 
   9   7  10       52.31       72.26     25.98 o 
 -10   8  10        2.84      -50.96    113.11 o 
  -8   8  10      208.92      263.00     26.04 o 
  -6   8  10      121.25      193.72     53.78 o 
  -4   8  10       48.90       34.73     13.86 o 
  -2   8  10      286.78      302.79     19.24 o 
   0   8  10      349.88      356.27     29.03 o 
   2   8  10        0.00       22.68     16.32 o 
   4   8  10      197.79      218.01     25.67 o 
   6   8  10       15.33       11.40     18.03 o 
   8   8  10      127.36      126.52     25.65 o 
  -9   9  10        0.12       -4.37     17.77 o 
  -7   9  10      320.12      384.90     33.79 o 
  -5   9  10     1001.09      978.36     38.57 o 
  -3   9  10       47.25       28.10     17.23 o 
  -1   9  10       97.44       56.27     17.09 o 
   1   9  10      192.36      150.91     24.13 o 
   3   9  10       95.64       93.86     23.04 o 
   5   9  10        4.30        0.35     32.90 o 
   7   9  10        1.12       19.87     21.14 o 
  -6  10  10       18.31        1.25     15.93 o 
  -4  10  10       75.14       69.36     41.93 o 
  -2  10  10       80.36       86.81     23.21 o 
   0  10  10       91.02      111.62     26.62 o 
   2  10  10       65.47       65.03     25.96 o 
   4  10  10        5.36       -3.35     25.56 o 
 -15   1  11      606.84      608.16     40.59 o 
 -13   1  11     1751.00     1630.10     53.32 o 
 -11   1  11        2.85        0.16     13.35 o 
  -9   1  11      711.22      686.02     30.90 o 
  -7   1  11       10.43        6.68      9.25 o 
  -5   1  11      512.55      580.14     19.72 o 
  -3   1  11     4120.63     4215.68     49.30 o 
  -1   1  11      959.56     1112.05     49.81 o 
   1   1  11        1.84       -0.13      4.64 o 
   3   1  11      692.70      664.26     16.79 o 
   5   1  11      102.68       89.28     11.27 o 
   7   1  11       36.56       38.63     15.06 o 
   9   1  11     1084.87     1091.34     50.33 o 
  11   1  11      600.30      562.31     42.79 o 
  13   1  11        4.23       26.96     20.45 o 
 -14   2  11       43.26       42.08     23.90 o 
 -12   2  11      421.20      456.95     30.89 o 
 -10   2  11     2926.44     2929.89    111.55 o 
  -8   2  11     2010.99     2088.74     35.14 o 
  -6   2  11       21.59       15.96      6.24 o 
  -4   2  11     3614.48     3759.21     48.97 o 
  -2   2  11     2903.81     3434.13    134.27 o 
   0   2  11     1475.24     1432.06     24.49 o 
   2   2  11      529.71      559.36     29.11 o 
   4   2  11     1023.97     1014.28     26.61 o 
   6   2  11     6798.11     6704.12    116.30 o 
   8   2  11        1.21       -7.80     15.05 o 
  10   2  11      164.71      151.92     25.95 o 
  12   2  11      288.08      353.67     43.37 o 
 -13   3  11        0.54       16.39     14.81 o 
 -11   3  11       45.51       57.19     22.48 o 
  -9   3  11      158.78      171.52     24.22 o 
  -7   3  11       75.06       74.26     13.80 o 
  -5   3  11        3.45        8.38      5.14 o 
  -3   3  11     5633.54     6597.04    433.99 o 
  -1   3  11        8.42        8.70      5.41 o 
   1   3  11        0.01        1.68      5.12 o 
   3   3  11       39.22       32.99     10.85 o 
   5   3  11       10.74       21.35      9.95 o 
   7   3  11       77.08       63.42     14.14 o 
   9   3  11        0.33       -5.95     15.18 o 
  11   3  11       17.65       19.98     18.93 o 
 -14   4  11        3.73       61.62     41.86 o 
 -12   4  11        3.07       22.52     21.37 o 
 -10   4  11      546.93      657.89     43.88 o 
  -8   4  11     1397.27     1435.57     48.31 o 
  -6   4  11     1497.06     1602.19     26.65 o 
  -4   4  11        0.00        0.96      6.31 o 
  -2   4  11      733.09      742.65     32.66 o 
   0   4  11      539.71      577.28     19.41 o 
   2   4  11       62.26       58.55     10.13 o 
   4   4  11    10915.52    12755.20    779.60 o 
   6   4  11       46.36       21.20     20.58 o 
   8   4  11      114.14       94.89     19.15 o 
  10   4  11        1.93      -13.33     38.82 o 
  12   4  11      417.88      315.55     65.66 o 
 -13   5  11     1268.94     1281.80     91.65 o 
 -11   5  11        7.29      -10.45     37.78 o 
  -9   5  11      124.50      117.59     32.12 o 
  -7   5  11      140.28      160.94     15.12 o 
  -5   5  11      751.04      915.00     36.25 o 
  -3   5  11      526.70      440.62     31.09 o 
  -1   5  11       44.57       39.11      9.83 o 
   1   5  11       83.13       91.06     11.92 o 
   3   5  11      122.41      136.17     16.09 o 
   5   5  11       28.59       23.92     15.35 o 
   7   5  11       12.80        7.74     16.05 o 
   9   5  11        2.57      -15.73     15.73 o 
  11   5  11      388.98      371.04     60.28 o 
 -12   6  11       85.78      111.85    100.34 o 
 -10   6  11        0.07       19.27     69.72 o 
  -8   6  11      162.54      122.64     25.73 o 
  -6   6  11        0.95       12.21     11.27 o 
  -4   6  11       87.21       63.59     13.53 o 
  -2   6  11      931.48      952.26     28.87 o 
   0   6  11       88.69       61.43     10.44 o 
   2   6  11     6193.71     6126.57     93.96 o 
   4   6  11      202.42      182.49     19.40 o 
   6   6  11      101.96       86.04     25.89 o 
   8   6  11      101.11       61.42     20.38 o 
  10   6  11      167.99      145.82     24.71 o 
 -11   7  11      129.83      121.72     55.42 o 
  -9   7  11      116.68       49.00     32.04 o 
  -7   7  11     1828.23     2017.61    118.96 o 
  -5   7  11       23.76       31.86     13.29 o 
  -3   7  11     1328.31     1312.09     34.73 o 
  -1   7  11       17.58       17.22     14.58 o 
   1   7  11        0.02        6.88     14.07 o 
   3   7  11       14.48        7.52     12.83 o 
   5   7  11       19.97        8.72     17.19 o 
   7   7  11      129.88      108.83     23.58 o 
   9   7  11      280.98      319.89     33.36 o 
 -10   8  11        0.00      -53.37    145.09 o 
  -8   8  11       34.34       20.43     40.38 o 
  -6   8  11       35.58       47.72     14.21 o 
  -4   8  11      569.11      579.51     33.27 o 
  -2   8  11      220.86      230.47     18.79 o 
   0   8  11     2721.49     2815.84     68.70 o 
   2   8  11      168.43      216.80     36.61 o 
   4   8  11       67.47      109.48     24.38 o 
   6   8  11        0.35       14.07     19.31 o 
   8   8  11       58.50       58.87     22.22 o 
  -9   9  11       41.04        0.77     18.44 o 
  -7   9  11        1.41        7.16     17.67 o 
  -5   9  11      133.06      118.55     18.51 o 
  -3   9  11       79.84       62.31     18.84 o 
  -1   9  11      111.97       82.92     20.12 o 
   1   9  11       21.16       32.07     18.77 o 
   3   9  11       88.58       88.79     22.85 o 
   5   9  11      265.50      398.98     77.93 o 
  -6  10  11      655.07      765.72     38.05 o 
  -4  10  11      275.85      267.11     76.03 o 
  -2  10  11       83.06       62.81     22.17 o 
   0  10  11       96.85       84.63     29.64 o 
   2  10  11       87.27      135.51     29.35 o 
   4  10  11       44.68        9.24     51.89 o 
 -14   0  12      246.34      238.57     82.46 o 
 -12   0  12     1580.29     1464.89    151.48 o 
 -10   0  12        0.44      -21.38     21.38 o 
  -8   0  12      210.44      211.02     28.63 o 
  -6   0  12      348.11      340.32     51.96 o 
  -4   0  12      733.48      706.52     31.40 o 
  -2   0  12     4118.51     3987.03     64.28 o 
   0   0  12     4098.87     5622.98    126.90 o 
   2   0  12      257.93      244.10     14.86 o 
   4   0  12      151.21      164.46     15.32 o 
   6   0  12       24.79       14.69     29.10 o 
   8   0  12     5481.21     5313.45    164.16 o 
  10   0  12     2303.16     2602.99    112.17 o 
  12   0  12       56.66       33.13     34.85 o 
 -15   1  12       34.41       54.30     34.94 o 
 -13   1  12       55.90       47.29     25.07 o 
 -11   1  12      327.45      346.47     40.96 o 
  -9   1  12       37.92       39.67     16.55 o 
  -7   1  12        7.33       11.25     11.48 o 
  -5   1  12        8.63       12.36      6.74 o 
  -3   1  12      644.67      740.15     17.97 o 
  -1   1  12     5488.82     6270.12    252.70 o 
   1   1  12      631.78      758.83     20.48 o 
   3   1  12      284.58      274.55     12.13 o 
   5   1  12       62.80       44.78     10.61 o 
   7   1  12       24.65       26.70     15.12 o 
   9   1  12        1.77       11.20     18.87 o 
  11   1  12       11.38       -6.13     20.79 o 
 -14   2  12       11.13       29.00     18.31 o 
 -12   2  12       62.42       45.53     29.92 o 
 -10   2  12     1143.07     1105.28     41.85 o 
  -8   2  12     1380.58     1366.72     36.14 o 
  -6   2  12      114.57       75.95      8.58 o 
  -4   2  12       15.70        6.96      5.60 o 
  -2   2  12      422.45      569.67     21.01 o 
   0   2  12     1975.76     1962.96     35.17 o 
   2   2  12     2388.42     2738.14    115.13 o 
   4   2  12       14.56       18.04      8.63 o 
   6   2  12     4116.17     3974.50     71.29 o 
   8   2  12       70.86       49.96     19.12 o 
  10   2  12      152.15      123.45     25.50 o 
  12   2  12      358.05      350.05     34.65 o 
 -13   3  12       17.80       27.60     26.69 o 
 -11   3  12     1398.18     1512.92     43.60 o 
  -9   3  12      326.02      332.91     20.33 o 
  -7   3  12     2179.54     2001.49     46.14 o 
  -5   3  12     2106.13     1928.41     36.17 o 
  -3   3  12     3810.87     4607.18    196.85 o 
  -1   3  12     5026.33     4877.40     57.19 o 
   1   3  12     1424.40     1402.55     25.83 o 
   3   3  12     1031.52     1103.29     57.70 o 
   5   3  12     1031.09     1022.04     33.44 o 
   7   3  12       15.03        8.13     12.21 o 
   9   3  12       14.69       13.79     17.72 o 
  11   3  12        0.13        0.82     20.97 o 
 -14   4  12      168.39      273.49     51.01 o 
 -12   4  12      849.03      955.26     62.99 o 
 -10   4  12      551.70      547.35     43.95 o 
  -8   4  12     2432.65     2374.31     61.94 o 
  -6   4  12     2022.02     2022.10     32.95 o 
  -4   4  12      848.71     1188.35     43.73 o 
  -2   4  12       97.48       78.68     13.13 o 
   0   4  12       60.72       70.01     13.49 o 
   2   4  12      404.57      379.40     19.36 o 
   4   4  12     4819.90     5838.89    326.59 o 
   6   4  12      495.26      470.65     36.39 o 
   8   4  12       12.27       -5.16     14.64 o 
  10   4  12       22.56       -2.95     26.09 o 
 -13   5  12      118.13      137.78     44.98 o 
 -11   5  12       57.63      108.93     43.12 o 
  -9   5  12       45.49       86.65     35.28 o 
  -7   5  12      648.47      589.87     32.75 o 
  -5   5  12      303.16      344.50     19.04 o 
  -3   5  12        4.40       -7.67      7.67 o 
  -1   5  12       94.84       88.98     11.87 o 
   1   5  12     5544.86     5459.35     71.39 o 
   3   5  12        2.18        7.00     11.39 o 
   5   5  12       11.78        9.23     15.47 o 
   7   5  12       14.52       11.99     16.59 o 
   9   5  12       10.54       39.48     18.17 o 
  11   5  12      123.39      204.61     39.61 o 
 -12   6  12      197.22      124.62    100.07 o 
 -10   6  12      438.86      427.25     71.63 o 
  -8   6  12     1640.70     1510.06     81.94 o 
  -6   6  12     1925.10     2086.17    134.73 o 
  -4   6  12      483.06      490.19     24.53 o 
  -2   6  12        0.02       -0.61      9.50 o 
   0   6  12       10.32        4.21      8.72 o 
   2   6  12     2979.39     2908.82     65.92 o 
   4   6  12       47.69       39.91     16.53 o 
   6   6  12       23.88       24.32     24.76 o 
   8   6  12      513.70      569.57     40.13 o 
  10   6  12       80.70       82.85     34.57 o 
 -11   7  12        0.44       31.43     77.97 o 
  -9   7  12      263.06      298.61     40.83 o 
  -7   7  12       46.59       62.82     17.00 o 
  -5   7  12        5.98        4.19     13.28 o 
  -3   7  12        5.70       10.34     11.36 o 
  -1   7  12     4999.93     5006.17     76.18 o 
   1   7  12      187.07      138.85     20.93 o 
   3   7  12       64.69       74.96     15.20 o 
   5   7  12      304.09      293.94     29.93 o 
   7   7  12      681.26      825.53     64.03 o 
   9   7  12        9.27       19.29     21.06 o 
 -10   8  12      299.76      138.65     25.36 o 
  -8   8  12       29.59       15.00     29.67 o 
  -6   8  12      218.55      203.03     19.92 o 
  -4   8  12      415.64      455.76     42.31 o 
  -2   8  12      386.66      418.47     28.84 o 
   0   8  12      448.13      460.18     29.07 o 
   2   8  12       44.81       43.99     18.90 o 
   4   8  12       28.06       43.65     22.12 o 
   6   8  12      371.02      476.91     38.49 o 
   8   8  12       25.62        3.92     20.11 o 
  -7   9  12       93.02       68.11     33.71 o 
  -5   9  12      509.77      545.26     35.49 o 
  -3   9  12     4003.91     4151.29     96.68 o 
  -1   9  12      600.82      581.61     34.28 o 
   1   9  12        5.62      -17.90     17.90 o 
   3   9  12      258.66      295.34     34.53 o 
   5   9  12      262.84      344.32     49.35 o 
  -6  10  12      195.30      215.54     23.74 o 
  -4  10  12        4.40       66.29     79.00 o 
  -2  10  12       87.54       73.68     24.60 o 
   0  10  12       49.45        0.36     24.04 o 
   2  10  12       31.80       19.64     24.82 o 
 -15   1  13      120.90      156.88     30.82 o 
 -13   1  13      131.30      101.21     35.23 o 
 -11   1  13      477.12      505.61     33.73 o 
  -9   1  13     1298.57     1315.76     50.08 o 
  -7   1  13       19.86        5.24      9.70 o 
  -5   1  13     1277.17     1237.19     43.12 o 
  -3   1  13      825.49      857.69     19.98 o 
  -1   1  13      570.71      713.50     31.71 o 
   1   1  13      443.61      562.04     29.34 o 
   3   1  13      361.26      383.18     20.87 o 
   5   1  13      337.55      330.62     19.20 o 
   7   1  13      797.07      786.28     39.66 o 
   9   1  13      228.04      242.14     30.10 o 
  11   1  13       36.04       36.95     23.07 o 
 -14   2  13        4.41       70.09     56.81 o 
 -12   2  13       43.62       88.27     34.62 o 
 -10   2  13       99.97      121.13     18.28 o 
  -8   2  13      781.51      761.83     22.76 o 
  -6   2  13      280.12      258.68     16.19 o 
  -4   2  13        0.01       -0.46      5.23 o 
  -2   2  13       20.39       -1.92      8.95 o 
   0   2  13       10.49        7.85      5.76 o 
   2   2  13       48.38       30.09      7.00 o 
   4   2  13      339.54      357.59     18.26 o 
   6   2  13      465.82      479.80     25.93 o 
   8   2  13      127.50       85.38     21.04 o 
  10   2  13      402.90      328.36     35.57 o 
  12   2  13      326.90      378.13     36.69 o 
 -13   3  13      366.18      390.03     40.02 o 
 -11   3  13      874.11      904.58     53.04 o 
  -9   3  13      167.79      194.42     18.90 o 
  -7   3  13        0.41       -6.58      8.05 o 
  -5   3  13      413.42      442.85     18.77 o 
  -3   3  13      385.93      527.79     20.38 o 
  -1   3  13      354.08      373.79     20.87 o 
   1   3  13      249.65      217.19     11.92 o 
   3   3  13     1407.73     1520.48    110.24 o 
   5   3  13      726.13      684.54     32.00 o 
   7   3  13       17.74       -2.99     12.33 o 
   9   3  13       34.15       31.42     21.83 o 
  11   3  13       18.51        9.02     30.66 o 
 -14   4  13      373.08      459.20    106.48 o 
 -12   4  13      368.15      416.73     40.59 o 
 -10   4  13        0.38       14.88     48.15 o 
  -8   4  13      343.63      299.41     36.10 o 
  -6   4  13      248.36      266.15     19.66 o 
  -4   4  13      150.90       82.47     25.55 o 
  -2   4  13      344.96      369.90     17.22 o 
   0   4  13      961.34      873.90     26.25 o 
   2   4  13      116.19      115.15     10.70 o 
   4   4  13      872.24     1032.39     64.33 o 
   6   4  13       34.73       16.26     14.86 o 
   8   4  13       26.29       23.46     16.26 o 
  10   4  13       47.68       40.73     28.27 o 
 -13   5  13      101.13       74.16     43.10 o 
 -11   5  13       58.31       68.67     37.59 o 
  -9   5  13       47.35       62.48     34.49 o 
  -7   5  13      416.68      437.68     22.85 o 
  -5   5  13      429.94      476.66     23.44 o 
  -3   5  13        0.17       -6.60      9.99 o 
  -1   5  13        4.32       -0.43      8.75 o 
   1   5  13     4061.11     3853.20     59.98 o 
   3   5  13      375.63      336.05     24.68 o 
   5   5  13       63.37       83.92     20.23 o 
   7   5  13      231.24      176.14     29.25 o 
   9   5  13      298.61      352.65     32.15 o 
 -12   6  13       90.94       61.75    103.37 o 
 -10   6  13      433.02      485.73    147.49 o 
  -8   6  13      237.00      239.58     21.45 o 
  -6   6  13        2.94        8.19     12.77 o 
  -4   6  13       25.10       23.44     12.14 o 
  -2   6  13      173.80      150.58     15.24 o 
   0   6  13       34.60       21.53      9.82 o 
   2   6  13        1.06      -10.84     10.84 o 
   4   6  13       90.84       53.04     17.32 o 
   6   6  13        4.08      -13.77     21.86 o 
   8   6  13      196.35      212.41     27.76 o 
  10   6  13       89.08       86.37     34.71 o 
 -11   7  13        0.33       29.18    114.72 o 
  -9   7  13       36.86        2.59     35.50 o 
  -7   7  13        0.69      -15.89     15.89 o 
  -5   7  13      232.11      227.38     22.34 o 
  -3   7  13        4.46        4.81     11.46 o 
  -1   7  13     4942.53     4809.62     80.62 o 
   1   7  13      119.13      115.11     20.39 o 
   3   7  13        0.37      -14.45     14.45 o 
   5   7  13        0.70       -5.89     17.72 o 
   7   7  13       37.37       77.53     22.66 o 
   9   7  13      521.87      516.26     51.42 o 
 -10   8  13      831.65      803.25     94.81 o 
  -8   8  13      304.78      330.21     29.37 o 
  -6   8  13      515.92      519.23     28.92 o 
  -4   8  13       49.91       67.73     18.83 o 
  -2   8  13        0.60        4.01     12.76 o 
   0   8  13      136.73      127.87     20.02 o 
   2   8  13       12.38       -6.44     19.22 o 
   4   8  13       29.61       33.26     22.57 o 
   6   8  13      479.79      585.85     41.63 o 
  -7   9  13       81.75       84.74     32.57 o 
  -5   9  13       86.14      118.33     19.23 o 
  -3   9  13     1975.32     2027.60     64.93 o 
  -1   9  13        0.13       -9.18     15.49 o 
   1   9  13      372.88      409.41     38.22 o 
   3   9  13        0.61       -6.78     21.59 o 
   5   9  13      281.92      235.49     51.59 o 
  -4  10  13      484.38      549.95     44.20 o 
  -2  10  13       60.71       22.76     22.13 o 
   0  10  13       24.49       52.09     26.31 o 
   2  10  13        2.24       -9.04     29.14 o 
 -14   0  14      213.48      220.01     39.09 o 
 -12   0  14     1223.90     1107.25    127.79 o 
 -10   0  14      161.36      135.99     27.96 o 
  -8   0  14      320.05      311.98     34.20 o 
  -6   0  14     5045.31     4883.27    132.17 o 
  -4   0  14     2002.97     1884.68     40.96 o 
  -2   0  14     1250.98     1127.12     50.63 o 
   0   0  14     2157.08     2694.42     47.92 o 
   2   0  14      407.08      310.53     30.88 o 
   4   0  14      101.16       79.64     15.25 o 
   6   0  14      104.32       75.36     22.66 o 
   8   0  14      251.03      289.32     45.10 o 
  10   0  14       68.28       73.48     35.18 o 
  12   0  14        1.73       -4.87     33.06 o 
 -15   1  14     1634.01     1694.71     70.95 o 
 -13   1  14     1305.41     1461.45     44.12 o 
 -11   1  14       89.43      102.75     25.47 o 
  -9   1  14       97.30       97.16     17.35 o 
  -7   1  14      354.51      339.32     20.65 o 
  -5   1  14        5.15        1.10      6.21 o 
  -3   1  14      549.33      602.28     19.34 o 
  -1   1  14      372.39      337.43     20.76 o 
   1   1  14      457.40      468.43     26.33 o 
   3   1  14       71.21       54.43      8.35 o 
   5   1  14      113.43      110.45     12.08 o 
   7   1  14     1034.30     1087.90     44.39 o 
   9   1  14      123.97      173.55     27.65 o 
  11   1  14      100.98       75.91     26.63 o 
 -14   2  14      249.39      273.09     38.02 o 
 -12   2  14        8.71       48.20     26.97 o 
 -10   2  14        4.64       10.76     13.32 o 
  -8   2  14      417.40      345.60     20.47 o 
  -6   2  14      330.93      337.29     16.34 o 
  -4   2  14      353.09      358.12     19.31 o 
  -2   2  14      903.75      995.49     47.56 o 
   0   2  14     1246.29     1096.02     22.86 o 
   2   2  14      173.28      201.65     15.59 o 
   4   2  14      180.10      196.48     13.20 o 
   6   2  14       40.67       13.97     12.38 o 
   8   2  14       78.89       82.05     20.81 o 
  10   2  14      145.90      131.72     27.89 o 
  12   2  14       58.31       56.35     69.00 o 
 -13   3  14      264.13      262.00     32.33 o 
 -11   3  14      349.66      385.34     27.26 o 
  -9   3  14       24.62       24.07     12.66 o 
  -7   3  14      118.15      151.12     15.95 o 
  -5   3  14      282.63      231.15     22.38 o 
  -3   3  14      155.59      196.47     14.70 o 
  -1   3  14        0.41        0.50      6.26 o 
   1   3  14      529.99      502.63     18.47 o 
   3   3  14     1597.40     1707.10     93.56 o 
   5   3  14     1135.57     1049.37     41.17 o 
   7   3  14       66.57       65.37     24.06 o 
   9   3  14        4.66       -3.72     23.61 o 
  11   3  14      117.04      113.15     36.10 o 
 -14   4  14       61.80       25.10    110.71 o 
 -12   4  14      106.37      180.11     34.87 o 
 -10   4  14       91.15       97.01     31.96 o 
  -8   4  14       10.25       21.19     16.03 o 
  -6   4  14     1415.78     1491.53     45.02 o 
  -4   4  14       59.55       32.45     20.71 o 
  -2   4  14       42.41       71.16     10.28 o 
   0   4  14      267.27      298.76     16.65 o 
   2   4  14      957.97      888.57     24.73 o 
   4   4  14     1095.52     1280.40     97.44 o 
   6   4  14      261.45      231.49     26.12 o 
   8   4  14       44.25       42.80     17.97 o 
  10   4  14       44.96      100.89     32.19 o 
 -13   5  14       30.14       41.82     65.33 o 
 -11   5  14      476.65      578.13     93.28 o 
  -9   5  14       20.17       15.95     22.30 o 
  -7   5  14        8.49       14.85     11.55 o 
  -5   5  14        8.94        1.06      9.58 o 
  -3   5  14      412.77      396.40     22.32 o 
  -1   5  14      105.99       74.00     11.96 o 
   1   5  14     2348.90     2319.34     43.89 o 
   3   5  14       45.42       37.38     13.63 o 
   5   5  14       64.70       44.33     18.23 o 
   7   5  14      406.69      367.31     57.64 o 
   9   5  14        0.41      -15.60     16.73 o 
 -12   6  14       87.22       40.67    105.72 o 
 -10   6  14      523.29      535.50     72.46 o 
  -8   6  14     2056.86     2074.37     75.62 o 
  -6   6  14      225.55      260.25     25.28 o 
  -4   6  14      411.10      400.77     29.02 o 
  -2   6  14      115.51      144.97     15.28 o 
   0   6  14      299.77      262.50     17.81 o 
   2   6  14       51.58       33.89     15.17 o 
   4   6  14      111.96      110.08     20.81 o 
   6   6  14      668.54      858.08     52.59 o 
   8   6  14       43.44       36.76     20.91 o 
 -11   7  14      259.80      236.17     61.87 o 
  -9   7  14      461.10      460.46     47.70 o 
  -7   7  14       21.93        7.08     20.91 o 
  -5   7  14       96.63       29.54     31.78 o 
  -3   7  14       91.66       77.98     15.41 o 
  -1   7  14     2578.18     2732.96     60.53 o 
   1   7  14       86.68       77.91     18.22 o 
   3   7  14      260.34      238.08     26.69 o 
   5   7  14        4.28       22.59     19.83 o 
   7   7  14      726.99      992.53     75.96 o 
 -10   8  14      274.90      204.86    114.84 o 
  -8   8  14       14.17      -18.35     26.01 o 
  -6   8  14      908.38     1009.26     41.32 o 
  -4   8  14     1555.63     1541.07     46.30 o 
  -2   8  14        6.33       17.45     22.68 o 
   0   8  14       16.45       -4.75     15.63 o 
   2   8  14      148.23      114.29     29.69 o 
   4   8  14       48.66       64.68     24.09 o 
   6   8  14      229.33      238.54     30.69 o 
  -7   9  14        0.13       -8.11     22.22 o 
  -5   9  14      131.99      123.68     20.41 o 
  -3   9  14     1877.03     1835.94    103.61 o 
  -1   9  14      127.16      128.32     23.57 o 
   1   9  14        3.52        4.86     19.86 o 
   3   9  14       11.55       29.42     24.80 o 
   5   9  14      611.19      730.59     79.45 o 
  -4  10  14      780.67      917.32     55.22 o 
  -2  10  14        1.94       -2.46     22.46 o 
   0  10  14       48.61       38.27     34.05 o 
   2  10  14      540.00      572.38     51.66 o 
 -13   1  15       55.77       51.34     15.63 o 
 -11   1  15      126.23      117.74     17.13 o 
  -9   1  15      222.63      180.82     17.91 o 
  -7   1  15        0.09       -7.73      9.47 o 
  -5   1  15      183.60      191.22     17.76 o 
  -3   1  15      482.31      469.05     16.89 o 
  -1   1  15      421.79      496.30     23.27 o 
   1   1  15      307.64      412.46     30.28 o 
   3   1  15       32.34       22.81      8.53 o 
   5   1  15       20.70       11.59      8.51 o 
   7   1  15      551.32      583.64     27.17 o 
   9   1  15       17.31       44.50     22.07 o 
  11   1  15       16.07       15.56     24.95 o 
 -14   2  15       22.11       49.46     24.17 o 
 -12   2  15        2.60       32.33     45.01 o 
 -10   2  15      220.22      220.47     18.53 o 
  -8   2  15        9.85       40.74     13.44 o 
  -6   2  15      129.18      108.62     14.66 o 
  -4   2  15        0.11        2.06      7.54 o 
  -2   2  15      675.12      758.77     40.86 o 
   0   2  15       64.43       56.88      8.28 o 
   2   2  15     1471.03     1684.30     75.74 o 
   4   2  15      342.40      336.50     23.50 o 
   6   2  15       89.03       75.72     16.09 o 
   8   2  15      293.26      333.29     31.24 o 
  10   2  15       34.72       43.76     23.26 o 
 -13   3  15      333.48      368.03     29.94 o 
 -11   3  15      110.23      154.92     40.23 o 
  -9   3  15       10.78       10.01     18.31 o 
  -7   3  15       80.55       58.67     11.83 o 
  -5   3  15       18.92        5.24      8.23 o 
  -3   3  15       62.33      106.22     12.61 o 
  -1   3  15       35.38       34.04      8.00 o 
   1   3  15        1.60       12.27      8.36 o 
   3   3  15      365.45      385.37     25.13 o 
   5   3  15      203.85      184.82     23.87 o 
   7   3  15       15.22        4.59     24.66 o 
   9   3  15       44.13       29.98     28.72 o 
  11   3  15      157.68      285.46     68.07 o 
 -12   4  15       10.84        8.28     29.06 o 
 -10   4  15      484.49      521.34     71.54 o 
  -8   4  15      136.60      112.09     36.14 o 
  -6   4  15        1.88        2.05      9.55 o 
  -4   4  15        3.72       18.52      8.65 o 
  -2   4  15      115.90      103.14     12.86 o 
   0   4  15      319.65      315.74     27.02 o 
   2   4  15       17.69       15.02     11.72 o 
   4   4  15     2273.94     2708.09    212.81 o 
   6   4  15      962.06      943.33     45.33 o 
   8   4  15        0.13        2.51     16.28 o 
  10   4  15        2.22       47.52     42.55 o 
 -13   5  15      325.37      360.74     91.28 o 
 -11   5  15      281.74      296.36     53.30 o 
  -9   5  15       94.69       85.50     17.97 o 
  -7   5  15       34.79       35.29     11.37 o 
  -5   5  15      378.04      423.23     39.12 o 
  -3   5  15       79.19       33.23     12.41 o 
  -1   5  15       11.82       12.76     10.05 o 
   1   5  15      381.31      369.70     20.31 o 
   3   5  15       88.50       81.00     15.97 o 
   5   5  15       15.47       -1.47     16.79 o 
   7   5  15       11.39       21.40     27.79 o 
   9   5  15       27.21       54.42     20.63 o 
 -12   6  15       96.22      -94.00     94.00 o 
 -10   6  15       88.88       82.89     35.68 o 
  -8   6  15       35.20       30.45     15.35 o 
  -6   6  15      257.87      301.86     22.31 o 
  -4   6  15      273.17      216.38     30.01 o 
  -2   6  15      835.07      727.04     30.79 o 
   0   6  15      491.17      460.30     22.70 o 
   2   6  15      571.18      507.70     33.82 o 
   4   6  15      651.95      796.20     41.22 o 
   6   6  15     1489.33     1606.33    156.34 o 
   8   6  15      327.34      427.13     41.19 o 
 -11   7  15       44.44       39.28    126.06 o 
  -9   7  15      375.23      386.28     54.36 o 
  -7   7  15      288.60      366.60     32.07 o 
  -5   7  15      315.36      273.38     22.34 o 
  -3   7  15      473.59      443.42     28.00 o 
  -1   7  15      845.57      818.69     30.90 o 
   1   7  15      103.61      102.46     20.31 o 
   3   7  15       48.45       16.30     17.90 o 
   5   7  15      131.10       98.05     24.83 o 
   7   7  15      148.30      201.99     33.84 o 
  -8   8  15       10.05       -0.17     17.40 o 
  -6   8  15      260.44      297.91     26.53 o 
  -4   8  15      958.61      958.10     50.41 o 
  -2   8  15      674.61      715.16     32.18 o 
   0   8  15      104.02       70.75     18.38 o 
   2   8  15       19.97        3.94     21.35 o 
   4   8  15      118.65       92.90     28.15 o 
   6   8  15      479.37      393.30     44.24 o 
  -7   9  15       63.88       68.45     38.05 o 
  -5   9  15       27.92       39.92     22.64 o 
  -3   9  15       18.89       37.51     21.91 o 
  -1   9  15      184.93      149.06     25.21 o 
   1   9  15       36.25       56.69     25.45 o 
   3   9  15      453.68      468.17     49.17 o 
  -4  10  15      358.67      378.23     39.14 o 
  -2  10  15       65.97       50.38     23.90 o 
   0  10  15       63.20       87.33     34.08 o 
 -14   0  16        6.28       22.10     28.66 o 
 -12   0  16      153.04      127.17     44.75 o 
 -10   0  16       88.78       62.93     32.69 o 
  -8   0  16       14.93      -14.87     19.35 o 
  -6   0  16        3.23       -5.63     10.00 o 
  -4   0  16     1687.02     1576.71     45.38 o 
  -2   0  16        0.26        2.32     10.33 o 
   0   0  16      116.31      115.62     14.11 o 
   2   0  16       98.91       88.80     13.34 o 
   4   0  16       23.44      -13.85     13.85 o 
   6   0  16     2235.96     2321.18     80.30 o 
   8   0  16      758.06      707.34     67.08 o 
  10   0  16       31.05       55.06     35.60 o 
 -13   1  16       12.16        3.32     14.22 o 
 -11   1  16       88.92      119.05     23.43 o 
  -9   1  16       13.21       36.37     12.14 o 
  -7   1  16      205.65      203.58     18.34 o 
  -5   1  16     2895.92     2753.65     47.28 o 
  -3   1  16        2.34       -2.48      8.78 o 
  -1   1  16     5503.52     6135.39    307.00 o 
   1   1  16      732.34      858.91     37.90 o 
   3   1  16        2.19        6.84      8.93 o 
   5   1  16      529.41      455.79     20.15 o 
   7   1  16      611.00      616.42     28.43 o 
   9   1  16       96.97       81.36     24.20 o 
  11   1  16       93.19       84.43     30.91 o 
 -14   2  16      184.07      252.46     51.89 o 
 -12   2  16      196.04      192.50     23.86 o 
 -10   2  16      265.54      283.47     27.36 o 
  -8   2  16      265.27      235.52     19.06 o 
  -6   2  16       58.87       35.38     14.08 o 
  -4   2  16        3.38        1.03      8.18 o 
  -2   2  16      379.33      414.64     18.23 o 
   0   2  16       16.35        6.48      6.99 o 
   2   2  16      714.63      924.73     56.64 o 
   4   2  16       41.73       36.16      9.98 o 
   6   2  16       82.16       40.34     15.92 o 
   8   2  16      606.28      666.55     48.90 o 
  10   2  16      159.65      146.37     34.38 o 
 -13   3  16      496.81      494.95     34.95 o 
 -11   3  16      317.32      328.79     43.49 o 
  -9   3  16      415.43      451.56     22.71 o 
  -7   3  16     1298.30     1189.92     65.57 o 
  -5   3  16       94.89      131.12     13.31 o 
  -3   3  16      834.66      892.91     41.80 o 
  -1   3  16      624.43      583.69     20.61 o 
   1   3  16     3545.95     3671.95     55.29 o 
   3   3  16      399.43      471.23     22.84 o 
   5   3  16       77.73       78.32     18.70 o 
   7   3  16       14.01       -3.56     29.04 o 
   9   3  16      319.53      306.78     43.94 o 
 -12   4  16      326.52      320.05     28.77 o 
 -10   4  16       49.45       43.32     16.82 o 
  -8   4  16       30.00       35.72     14.72 o 
  -6   4  16        0.03       20.03     10.26 o 
  -4   4  16      147.56      118.10     12.95 o 
  -2   4  16      160.66      149.65     15.58 o 
   0   4  16       54.14       43.73     10.77 o 
   2   4  16     1707.38     1758.99     36.04 o 
   4   4  16     2676.31     3030.27    227.94 o 
   6   4  16      724.37      669.78     79.34 o 
   8   4  16      288.66      285.22     29.89 o 
  10   4  16      650.98      641.53     59.60 o 
 -13   5  16       30.09       50.44     67.69 o 
 -11   5  16     1061.56     1194.59     85.96 o 
  -9   5  16       19.79       35.81     22.56 o 
  -7   5  16      112.08       89.14     15.02 o 
  -5   5  16      775.77      709.67     45.55 o 
  -3   5  16      241.13      136.91     17.21 o 
  -1   5  16       57.64       17.43     11.61 o 
   1   5  16       54.33       62.17     20.10 o 
   3   5  16      223.57      210.89     19.08 o 
   5   5  16      105.96      142.35     27.50 o 
   7   5  16      223.74      176.87     37.05 o 
   9   5  16      686.07      885.09     48.16 o 
 -12   6  16       50.61      -26.20    104.13 o 
 -10   6  16        0.50       20.59     26.81 o 
  -8   6  16       58.58       90.26     18.17 o 
  -6   6  16       74.41       41.02     13.56 o 
  -4   6  16       53.64       55.92     14.43 o 
  -2   6  16        2.87       -3.18     11.92 o 
   0   6  16     2404.85     2220.43     49.51 o 
   2   6  16      820.37      821.37     36.66 o 
   4   6  16      113.12       98.46     23.36 o 
   6   6  16     3807.06     4458.36    312.37 o 
   8   6  16      798.26      771.61     63.61 o 
 -11   7  16      118.61       40.30     53.51 o 
  -9   7  16      362.83      426.82     41.85 o 
  -7   7  16       22.05       24.68     14.12 o 
  -5   7  16        0.00        4.06     13.37 o 
  -3   7  16      361.03      298.47     24.90 o 
  -1   7  16      980.89      882.49     42.31 o 
   1   7  16       30.35       38.94     17.91 o 
   3   7  16        9.71       26.69     22.80 o 
   5   7  16       79.65       78.67     23.95 o 
   7   7  16      224.77      272.36     34.38 o 
  -8   8  16       27.73        6.73     32.43 o 
  -6   8  16        3.54       24.22     23.23 o 
  -4   8  16      964.37      877.96     39.13 o 
  -2   8  16      129.33      113.00     53.94 o 
   0   8  16      273.64      257.54     24.86 o 
   2   8  16        9.85        0.22     21.52 o 
   4   8  16      488.64      447.91     48.02 o 
   6   8  16      146.79      175.18     35.77 o 
  -7   9  16      584.76      537.49     39.02 o 
  -5   9  16       87.00       76.89     19.47 o 
  -3   9  16      175.66      188.22     28.30 o 
  -1   9  16       21.24       -9.34     18.89 o 
   1   9  16      453.84      398.60     46.68 o 
   3   9  16        1.02       10.63     23.52 o 
  -2  10  16       10.97       -6.05     28.25 o 
 -13   1  17       21.89       25.58     16.32 o 
 -11   1  17      126.65      131.45     18.10 o 
  -9   1  17       70.71       54.60     14.85 o 
  -7   1  17      428.98      401.71     21.02 o 
  -5   1  17        4.34        5.26      9.27 o 
  -3   1  17     5222.68     4908.57     62.17 o 
  -1   1  17     5276.96     5665.20    278.79 o 
   1   1  17     1838.21     1891.48    102.94 o 
   3   1  17       16.58        9.66     10.22 o 
   5   1  17      109.03       89.57     11.93 o 
   7   1  17       45.68       49.01     13.40 o 
   9   1  17       46.84       -2.14     28.53 o 
  11   1  17        1.58        0.22     30.91 o 
 -14   2  17        4.07       38.23     19.95 o 
 -12   2  17       78.46       71.96     23.55 o 
 -10   2  17       48.66       29.38     15.34 o 
  -8   2  17      926.22      792.79     41.42 o 
  -6   2  17       68.89       58.96     12.71 o 
  -4   2  17       22.76        8.86     14.75 o 
  -2   2  17       13.61        4.30      7.38 o 
   0   2  17      197.27      180.75     12.08 o 
   2   2  17       63.99       57.17     10.36 o 
   4   2  17      597.61      534.88     23.27 o 
   6   2  17       89.44       64.83     17.67 o 
   8   2  17      416.89      379.44     42.73 o 
  10   2  17       56.96       59.48     34.15 o 
 -13   3  17       90.44       79.83     28.88 o 
 -11   3  17       38.80       30.11     15.46 o 
  -9   3  17        0.59        9.32     11.65 o 
  -7   3  17        0.00       16.06     11.37 o 
  -5   3  17      382.76      406.45     18.92 o 
  -3   3  17      686.66      735.11     44.02 o 
  -1   3  17      460.30      505.57     21.20 o 
   1   3  17     3820.77     3646.19     55.86 o 
   3   3  17     1288.36     1368.81     76.95 o 
   5   3  17     1433.11     1291.47     45.39 o 
   7   3  17       74.90       72.72     28.92 o 
   9   3  17      296.35      239.35     64.97 o 
 -12   4  17       61.78       64.36     32.92 o 
 -10   4  17        0.36       32.84     17.14 o 
  -8   4  17      829.81      753.27     39.96 o 
  -6   4  17      592.89      487.86     27.61 o 
  -4   4  17      818.27      854.83     40.76 o 
  -2   4  17      658.57      530.61     27.98 o 
   0   4  17      197.40      176.23     15.49 o 
   2   4  17        2.89        2.53      9.28 o 
   4   4  17      398.17      507.03     67.25 o 
   6   4  17      608.36      594.82     40.63 o 
   8   4  17      417.25      397.56     35.32 o 
  10   4  17       77.84       91.46     38.45 o 
 -11   5  17       61.37       46.13     18.42 o 
  -9   5  17      168.95      155.06     51.06 o 
  -7   5  17      209.88      212.22     17.53 o 
  -5   5  17      106.29      102.78     15.55 o 
  -3   5  17      146.66       92.42     16.25 o 
  -1   5  17      672.89      591.92     37.22 o 
   1   5  17      738.03      705.10     30.61 o 
   3   5  17     3678.42     3629.96     70.57 o 
   5   5  17      290.83      298.62     31.58 o 
   7   5  17      359.00      269.02     41.35 o 
   9   5  17        0.46       28.39     41.93 o 
 -10   6  17      129.98      128.24     25.94 o 
  -8   6  17       33.23       32.50     19.38 o 
  -6   6  17       31.77       43.25     14.43 o 
  -4   6  17      190.22      126.09     28.28 o 
  -2   6  17      486.08      409.63     25.42 o 
   0   6  17       60.88       38.16     13.31 o 
   2   6  17      129.45      147.07     20.01 o 
   4   6  17      724.18      809.56     50.83 o 
   6   6  17      311.47      381.70     46.13 o 
   8   6  17      111.34       46.40     24.32 o 
  -9   7  17      443.40      471.21     63.66 o 
  -7   7  17       30.87       16.49     14.20 o 
  -5   7  17        4.03       -3.54     13.60 o 
  -3   7  17       23.02       -1.92     13.75 o 
  -1   7  17      132.62       94.80     16.40 o 
   1   7  17       32.20       18.79     17.16 o 
   3   7  17      416.47      449.31     40.37 o 
   5   7  17      152.47      147.94     27.88 o 
   7   7  17        0.50       13.93     21.20 o 
  -8   8  17        9.91       23.50     32.01 o 
  -6   8  17       99.36      102.60     19.63 o 
  -4   8  17       84.59       89.95     18.99 o 
  -2   8  17        1.97       19.34     14.61 o 
   0   8  17       11.36      -18.98     18.98 o 
   2   8  17      317.38      327.29     39.57 o 
   4   8  17       80.42       75.76     28.98 o 
  -5   9  17      349.01      357.34     28.91 o 
  -3   9  17        2.18      -18.51     18.51 o 
  -1   9  17      208.82      205.75     28.89 o 
   1   9  17       13.43       31.77     26.18 o 
   3   9  17      102.95       57.49     27.84 o 
 -14   0  18      109.60      139.81     27.21 o 
 -12   0  18      842.27      779.79     58.58 o 
 -10   0  18       69.09       38.35     30.81 o 
  -8   0  18      736.58      759.09     41.38 o 
  -6   0  18      610.39      586.00     31.62 o 
  -4   0  18    16012.46    15119.42    236.14 o 
  -2   0  18     3944.13     3912.40     79.55 o 
   0   0  18     2223.97     2640.97     57.65 o 
   2   0  18        1.41      -10.49     13.26 o 
   4   0  18     1337.18     1181.91     45.20 o 
   6   0  18     2685.57     2631.63     67.63 o 
   8   0  18      118.19       81.58     50.86 o 
  10   0  18        5.59       32.32     37.83 o 
 -13   1  18       13.70       31.38     18.47 o 
 -11   1  18      278.12      298.31     24.27 o 
  -9   1  18      386.42      397.36     27.89 o 
  -7   1  18        5.46      -15.24     15.24 o 
  -5   1  18      113.85      102.28     13.61 o 
  -3   1  18      745.33      715.60     22.93 o 
  -1   1  18     6492.87     7152.42    328.25 o 
   1   1  18      570.91      710.36     40.66 o 
   3   1  18     1517.96     1452.82     43.54 o 
   5   1  18      389.07      338.67     20.60 o 
   7   1  18      144.36      125.01     17.99 o 
   9   1  18       33.43       32.44     26.89 o 
 -14   2  18       97.41       85.79     23.57 o 
 -12   2  18        0.93        5.88     35.66 o 
 -10   2  18      846.70      787.04     39.50 o 
  -8   2  18       41.34       13.76     12.31 o 
  -6   2  18     3784.14     3610.76     71.32 o 
  -4   2  18      520.97      487.89     23.59 o 
  -2   2  18     1554.00     1674.30     78.40 o 
   0   2  18        1.54        7.90      8.97 o 
   2   2  18       42.48       52.15     10.83 o 
   4   2  18       12.19       13.89     10.31 o 
   6   2  18        1.95        5.62     13.35 o 
   8   2  18     1047.76     1124.60     72.74 o 
  10   2  18       20.88       30.97     53.96 o 
 -13   3  18        0.05       10.81     17.11 o 
 -11   3  18       49.50       50.69     15.79 o 
  -9   3  18      206.93      208.83     23.92 o 
  -7   3  18      240.67      170.04     18.42 o 
  -5   3  18       71.24       46.04     15.20 o 
  -3   3  18      938.95      963.85     48.81 o 
  -1   3  18      462.20      375.89     21.27 o 
   1   3  18    13581.96    13222.23    162.19 o 
   3   3  18     1236.73     1302.89    102.60 o 
   5   3  18        4.32      -14.49     14.49 o 
   7   3  18       28.85       12.89     36.51 o 
   9   3  18       21.20        0.86     30.48 o 
 -12   4  18       26.42       39.36     18.31 o 
 -10   4  18      399.30      400.16     33.42 o 
  -8   4  18      305.78      342.14     23.18 o 
  -6   4  18     1968.03     1727.33     66.50 o 
  -4   4  18       78.52       92.55     14.55 o 
  -2   4  18        4.71      -11.52     11.52 o 
   0   4  18       22.79        1.00     10.16 o 
   2   4  18       89.54       76.98     11.82 o 
   4   4  18      414.11      432.89     45.44 o 
   6   4  18      146.89      116.61     46.57 o 
   8   4  18       77.25       65.36     22.93 o 
 -11   5  18        4.40       26.79     18.82 o 
  -9   5  18       17.52       20.91     19.26 o 
  -7   5  18       57.65       46.30     16.25 o 
  -5   5  18      110.23       82.35     20.55 o 
  -3   5  18      147.50       94.30     17.40 o 
  -1   5  18      193.08      170.34     21.86 o 
   1   5  18      188.05      156.10     18.56 o 
   3   5  18     2877.36     2845.29     70.04 o 
   5   5  18       74.15       82.94     23.79 o 
   7   5  18      372.51      362.80     45.71 o 
 -10   6  18       51.41       12.94     20.33 o 
  -8   6  18       37.08       38.72     17.04 o 
  -6   6  18       74.14       51.58     18.99 o 
  -4   6  18      948.42      867.98     36.67 o 
  -2   6  18        0.38        4.03     13.72 o 
   0   6  18       34.47       42.09     14.25 o 
   2   6  18       12.71       28.68     15.69 o 
   4   6  18       37.35       39.16     21.75 o 
   6   6  18       80.77       70.69     24.57 o 
   8   6  18      235.38      228.86     66.43 o 
  -9   7  18        0.91      -21.22     47.68 o 
  -7   7  18       30.74       26.59     15.50 o 
  -5   7  18       22.90       18.66     14.88 o 
  -3   7  18      504.66      478.62     40.22 o 
  -1   7  18       18.79       27.17     14.68 o 
   1   7  18       10.84       -4.95     17.23 o 
   3   7  18        1.89        1.04     21.67 o 
   5   7  18     1005.81      938.17     81.70 o 
  -8   8  18        0.81      -13.99     36.06 o 
  -6   8  18      750.18      788.21     66.40 o 
  -4   8  18       37.65       28.61     16.79 o 
  -2   8  18        2.27       -2.34     15.40 o 
   0   8  18       44.09       24.74     22.27 o 
   2   8  18        0.04       17.18     24.21 o 
   4   8  18      226.08      228.32     41.17 o 
  -5   9  18      119.37      109.62     21.22 o 
  -3   9  18       75.31      109.13     25.69 o 
  -1   9  18        0.03       17.03     21.79 o 
   1   9  18      324.21      317.68     72.63 o 
 -13   1  19      695.28      726.37     49.03 o 
 -11   1  19      216.26      184.81     20.91 o 
  -9   1  19      209.48      188.79     17.59 o 
  -7   1  19      136.63      162.36     16.82 o 
  -5   1  19        2.99        7.99     10.14 o 
  -3   1  19        8.93        7.18      9.61 o 
  -1   1  19     1219.84     1520.19     71.46 o 
   1   1  19      214.37      264.48     18.32 o 
   3   1  19     3142.48     2816.81     54.53 o 
   5   1  19      175.43      173.02     16.45 o 
   7   1  19        0.27       -4.26     20.28 o 
   9   1  19      376.76      353.59     43.78 o 
 -12   2  19       95.60       91.75     22.29 o 
 -10   2  19       36.07        7.30     11.72 o 
  -8   2  19      385.23      361.04     25.12 o 
  -6   2  19     9729.94     9100.57    118.71 o 
  -4   2  19     2349.23     2246.00     41.82 o 
  -2   2  19     2901.77     3288.36    110.45 o 
   0   2  19      386.75      411.73     19.26 o 
   2   2  19     3466.07     3573.34    208.52 o 
   4   2  19      190.98      139.00     16.32 o 
   6   2  19      250.79      206.38     23.68 o 
   8   2  19      265.62      206.85     43.05 o 
  10   2  19       58.64       77.43     52.36 o 
 -13   3  19       76.86       65.68     16.80 o 
 -11   3  19        2.93        2.43     18.22 o 
  -9   3  19       19.50       12.09     13.82 o 
  -7   3  19       64.31       42.79     14.23 o 
  -5   3  19      235.95      182.10     16.02 o 
  -3   3  19      277.95      283.99     19.98 o 
  -1   3  19      486.00      482.36     25.28 o 
   1   3  19       83.66       37.56     11.66 o 
   3   3  19      437.57      404.74     32.35 o 
   5   3  19      259.59      259.97     26.49 o 
   7   3  19      389.08      331.71     44.89 o 
   9   3  19      182.88      162.48     43.28 o 
 -12   4  19        0.61      -18.15     18.15 o 
 -10   4  19       63.58      105.56     22.69 o 
  -8   4  19     3405.63     3313.42     99.81 o 
  -6   4  19       47.77       20.78     14.97 o 
  -4   4  19       28.39       14.23     13.04 o 
  -2   4  19      532.60      425.15     39.13 o 
   0   4  19     1162.45     1149.26     35.72 o 
   2   4  19        7.05      -10.13     10.13 o 
   4   4  19      761.23      816.65     52.44 o 
   6   4  19       57.74       22.26     20.61 o 
   8   4  19       51.50       59.71     22.83 o 
 -11   5  19       12.20       31.62     20.46 o 
  -9   5  19        1.74       15.32     29.89 o 
  -7   5  19       45.71       28.25     20.92 o 
  -5   5  19      178.40      179.55     22.14 o 
  -3   5  19      429.72      323.33     25.43 o 
  -1   5  19     1583.70     1448.52     48.65 o 
   1   5  19      529.93      501.71     27.23 o 
   3   5  19      209.74      147.11     20.73 o 
   5   5  19       68.19       37.28     22.61 o 
   7   5  19      187.49      115.76     45.83 o 
 -10   6  19      105.27       40.83     32.71 o 
  -8   6  19        1.81      -38.19     38.57 o 
  -6   6  19       17.86       11.73     17.07 o 
  -4   6  19       13.47       35.59     15.39 o 
  -2   6  19        7.67       -5.04     13.48 o 
   0   6  19       49.59       47.28     15.45 o 
   2   6  19       48.32        0.03     15.67 o 
   4   6  19      278.09      322.44     33.78 o 
   6   6  19        0.95       -8.68     22.14 o 
  -9   7  19      488.00      555.98     46.17 o 
  -7   7  19      197.48      225.24     34.08 o 
  -5   7  19       79.21       81.99     18.12 o 
  -3   7  19       24.66       21.01     15.32 o 
  -1   7  19        0.06       -7.61     14.32 o 
   1   7  19      788.37      752.96     48.56 o 
   3   7  19      557.93      511.17     51.32 o 
   5   7  19       44.35       50.12     24.18 o 
  -8   8  19      124.45      104.07     24.45 o 
  -6   8  19        0.54       14.21     19.35 o 
  -4   8  19        1.30       -4.05     15.84 o 
  -2   8  19       88.50      108.81     19.24 o 
   0   8  19       40.07       37.23     23.86 o 
   2   8  19      102.43       87.96     35.92 o 
   4   8  19      168.02      131.09     33.46 o 
  -5   9  19        0.03        8.94     21.17 o 
  -3   9  19       13.30        6.25     22.03 o 
  -1   9  19      407.35      494.17     65.01 o 
   1   9  19       12.11        0.69     31.10 o 
 -14   0  20        5.71       24.22     31.41 o 
 -12   0  20      443.63      398.95     36.93 o 
 -10   0  20      718.73      581.83     40.78 o 
  -8   0  20     1722.65     1589.60     49.66 o 
  -6   0  20      669.21      689.58     41.91 o 
  -4   0  20    24466.54    23588.42    355.54 o 
  -2   0  20     1169.81     1276.72     40.97 o 
   0   0  20        4.46       -9.33     12.34 o 
   2   0  20      168.61      255.19     35.93 o 
   4   0  20     1875.14     1746.20     64.65 o 
   6   0  20      270.66      193.93     25.34 o 
   8   0  20      108.87       64.52     46.97 o 
 -13   1  20      149.39      189.36     32.57 o 
 -11   1  20      670.05      591.40     32.80 o 
  -9   1  20       19.67       14.12     12.24 o 
  -7   1  20      817.61      843.66     32.87 o 
  -5   1  20      176.39      161.38     17.09 o 
  -3   1  20      769.05      714.11     24.43 o 
  -1   1  20     2086.08     2344.71     70.32 o 
   1   1  20      592.95      769.17     47.89 o 
   3   1  20      420.34      360.42     24.48 o 
   5   1  20      827.41      786.24     32.27 o 
   7   1  20        7.51       -6.49     22.41 o 
   9   1  20      569.23      573.03     52.95 o 
 -12   2  20       54.93      104.82     18.62 o 
 -10   2  20      157.49      149.84     16.80 o 
  -8   2  20      157.69      171.11     25.04 o 
  -6   2  20     1193.27     1275.86     35.21 o 
  -4   2  20       49.05       16.42     12.33 o 
  -2   2  20     2967.07     3378.89    133.13 o 
   0   2  20      147.23       64.89     13.38 o 
   2   2  20       83.67       80.52     15.06 o 
   4   2  20        0.08        4.74     11.91 o 
   6   2  20      156.45      130.58     22.11 o 
   8   2  20      494.30      583.07     59.43 o 
 -13   3  20        1.84       -1.26     17.54 o 
 -11   3  20       16.24       55.97     67.42 o 
  -9   3  20     3897.14     3706.46     79.84 o 
  -7   3  20      312.04      334.07     24.45 o 
  -5   3  20      397.17      370.26     22.22 o 
  -3   3  20        6.76        6.21     11.51 o 
  -1   3  20      389.86      343.54     23.04 o 
   1   3  20      292.96      229.19     18.74 o 
   3   3  20      255.71      306.35     33.08 o 
   5   3  20      349.54      318.28     31.55 o 
   7   3  20      110.24      154.26     78.80 o 
   9   3  20       40.12       -1.61     34.11 o 
 -12   4  20      101.89       33.09     24.84 o 
 -10   4  20       25.98       53.03     44.60 o 
  -8   4  20      418.89      443.22     32.69 o 
  -6   4  20       25.78       17.70     12.11 o 
  -4   4  20      251.66      213.46     21.14 o 
  -2   4  20      273.06      220.80     22.45 o 
   0   4  20      265.38      268.76     21.70 o 
   2   4  20      385.21      407.06     21.25 o 
   4   4  20        2.52        5.43     16.59 o 
   6   4  20      214.98      266.38     32.57 o 
   8   4  20       69.20       97.90     26.01 o 
 -11   5  20     3635.93     3780.03    387.96 o 
  -9   5  20      466.32      530.27     93.63 o 
  -7   5  20        7.77        6.77     15.87 o 
  -5   5  20      430.64      443.22     45.71 o 
  -3   5  20      461.72      446.11     29.24 o 
  -1   5  20      123.43       98.14     18.34 o 
   1   5  20      108.06       88.64     15.82 o 
   3   5  20       21.22        4.28     17.31 o 
   5   5  20      202.28      263.61     43.71 o 
   7   5  20      158.25      161.46     39.16 o 
 -10   6  20      298.87      260.92     34.75 o 
  -8   6  20       55.65       58.30     37.36 o 
  -6   6  20      116.16      131.68     19.51 o 
  -4   6  20     1336.37     1216.92     56.69 o 
  -2   6  20        1.00       -0.93     14.67 o 
   0   6  20      138.19      107.17     18.59 o 
   2   6  20      236.31      243.96     26.80 o 
   4   6  20       26.05       48.65     22.45 o 
   6   6  20      390.12      529.47     64.22 o 
  -9   7  20      342.47      432.05     59.69 o 
  -7   7  20       37.14       58.02     17.36 o 
  -5   7  20      578.56      518.37     37.59 o 
  -3   7  20      293.30      272.52     25.11 o 
  -1   7  20        1.63        0.40     14.76 o 
   1   7  20       26.03      -12.41     20.21 o 
   3   7  20       87.24       67.80     25.41 o 
   5   7  20        1.54       -2.68     26.11 o 
  -6   8  20      147.81      154.82     42.63 o 
  -4   8  20        2.25       13.12     23.21 o 
  -2   8  20        0.43        2.18     16.11 o 
   0   8  20       31.19      -16.29     21.68 o 
   2   8  20       55.95       17.15     42.48 o 
  -3   9  20      136.49      136.21     40.44 o 
  -1   9  20        9.45      -10.92     34.43 o 
 -13   1  21      139.74      118.02     21.15 o 
 -11   1  21      580.05      554.11     28.98 o 
  -9   1  21        0.50       -3.82     12.16 o 
  -7   1  21     2885.59     2832.63     58.93 o 
  -5   1  21       17.02        1.64     11.82 o 
  -3   1  21     1787.05     1720.63     35.53 o 
  -1   1  21      756.36      890.48     38.85 o 
   1   1  21      696.52      783.21     64.18 o 
   3   1  21      139.62      146.26     18.36 o 
   5   1  21       41.77       11.68     15.38 o 
   7   1  21      149.92      105.83     31.81 o 
   9   1  21       30.27       51.79     51.18 o 
 -12   2  21       47.28       93.06     21.70 o 
 -10   2  21        0.01        2.87     17.72 o 
  -8   2  21       45.45       31.36     16.41 o 
  -6   2  21      892.96      823.72     33.31 o 
  -4   2  21        1.72       -0.92     10.95 o 
  -2   2  21     1312.18     1517.88     64.69 o 
   0   2  21     1179.49      982.03     31.90 o 
   2   2  21       78.14      102.20     18.62 o 
   4   2  21       67.70       19.89     13.98 o 
   6   2  21        0.83      -16.58     16.58 o 
   8   2  21       65.91       30.06     33.93 o 
 -13   3  21       80.78      180.56     50.83 o 
 -11   3  21        3.87      -21.40     40.94 o 
  -9   3  21     2933.86     2987.83     86.22 o 
  -7   3  21      587.32      496.76     27.06 o 
  -5   3  21      488.68      422.28     26.92 o 
  -3   3  21        1.88        6.23     12.82 o 
  -1   3  21       79.57       48.47     14.47 o 
   1   3  21      459.52      483.39     24.91 o 
   3   3  21        1.06      -13.26     13.41 o 
   5   3  21       19.89        1.91     17.65 o 
   7   3  21      154.79      220.56     42.67 o 
 -12   4  21        5.35       24.96     34.48 o 
 -10   4  21       13.34       12.44     22.61 o 
  -8   4  21        3.32      -12.39     12.39 o 
  -6   4  21       97.08      111.14     15.33 o 
  -4   4  21      114.88      117.40     18.11 o 
  -2   4  21     2710.62     2469.08     66.25 o 
   0   4  21        8.37       12.90     12.75 o 
   2   4  21      152.90      117.91     16.96 o 
   4   4  21      334.07      378.24     31.50 o 
   6   4  21      157.29      197.22     33.00 o 
   8   4  21       41.05       61.87     24.38 o 
 -11   5  21     1986.85     2060.13    207.97 o 
  -9   5  21       89.91      113.32     34.06 o 
  -7   5  21       97.52       98.80     17.48 o 
  -5   5  21       43.17       32.19     20.92 o 
  -3   5  21      244.87      226.71     22.85 o 
  -1   5  21      120.44      106.44     23.22 o 
   1   5  21      103.33       95.91     17.05 o 
   3   5  21       18.27       32.68     18.71 o 
   5   5  21      106.46       71.52     25.87 o 
   7   5  21        3.23        1.69     31.02 o 
 -10   6  21        1.86       -7.03     59.38 o 
  -8   6  21        0.85       -4.20     37.69 o 
  -6   6  21      201.67      247.18     24.35 o 
  -4   6  21      929.95      821.63     39.24 o 
  -2   6  21       59.17       34.41     16.48 o 
   0   6  21       23.46       18.92     15.61 o 
   2   6  21      312.19      247.17     48.93 o 
   4   6  21      283.77      343.39     34.12 o 
   6   6  21        1.68        6.94     23.79 o 
  -9   7  21      257.87      283.45     75.05 o 
  -7   7  21        3.21        4.60     15.97 o 
  -5   7  21       41.93       63.42     20.41 o 
  -3   7  21       17.55       16.57     16.35 o 
  -1   7  21       10.37      -10.59     15.07 o 
   1   7  21      247.41      277.07     38.85 o 
   3   7  21       11.32      -20.31     30.23 o 
  -6   8  21      315.24      330.20     36.24 o 
  -4   8  21      125.46      106.03     32.41 o 
  -2   8  21       86.19       76.54     25.12 o 
   0   8  21       34.97       48.27     26.02 o 
   2   8  21       23.02       20.19     44.88 o 
 -12   0  22        7.92      -19.34     25.34 o 
 -10   0  22        0.60       -6.46     15.22 o 
  -8   0  22       24.44       14.53     24.81 o 
  -6   0  22       31.18       38.08     20.15 o 
  -4   0  22     1003.13      962.37     44.35 o 
  -2   0  22     1493.46     1489.52     45.82 o 
   0   0  22     1280.92     1730.71     57.49 o 
   2   0  22      113.99       29.29     21.14 o 
   4   0  22      202.05      109.89     25.84 o 
   6   0  22       14.00       18.43     19.65 o 
   8   0  22       21.04      -41.48     42.83 o 
 -13   1  22      163.47      148.55     19.94 o 
 -11   1  22      320.95      321.29     24.31 o 
  -9   1  22      511.05      500.12     31.85 o 
  -7   1  22      625.29      669.94     32.85 o 
  -5   1  22        2.99      -11.82     12.09 o 
  -3   1  22      326.44      365.53     22.38 o 
  -1   1  22        0.77       -5.38     10.42 o 
   1   1  22       74.14       85.14     16.29 o 
   3   1  22      244.16      231.90     21.85 o 
   5   1  22      141.90      139.48     18.69 o 
   7   1  22       39.07       24.32     35.93 o 
 -12   2  22       77.29       99.17     38.71 o 
 -10   2  22       24.98       -7.19     15.17 o 
  -8   2  22        2.27       -7.62     12.93 o 
  -6   2  22      782.29      793.07     34.29 o 
  -4   2  22     1334.30     1377.10     36.20 o 
  -2   2  22      229.48      255.48     20.08 o 
   0   2  22      194.75      161.81     21.40 o 
   2   2  22       94.45       82.81     18.38 o 
   4   2  22       39.65       29.15     14.99 o 
   6   2  22      561.33      461.93     38.58 o 
   8   2  22      196.76      252.48     63.91 o 
 -11   3  22      144.03      232.66     55.71 o 
  -9   3  22     2088.30     2068.63     66.77 o 
  -7   3  22        1.92       20.69     13.14 o 
  -5   3  22      110.76      107.88     17.18 o 
  -3   3  22      465.60      498.64     27.88 o 
  -1   3  22     1416.65     1331.69     40.72 o 
   1   3  22      598.46      528.68     26.65 o 
   3   3  22      127.54       90.60     21.08 o 
   5   3  22      580.45      588.96     42.55 o 
   7   3  22       30.72       19.39     32.46 o 
 -12   4  22      591.79      570.90     95.44 o 
 -10   4  22      185.46      172.77     29.30 o 
  -8   4  22      277.39      306.11     23.92 o 
  -6   4  22      100.32       68.71     21.45 o 
  -4   4  22        0.00      -14.08     14.43 o 
  -2   4  22      145.27      132.63     20.76 o 
   0   4  22       36.60        1.86     13.46 o 
   2   4  22       70.03       66.26     15.86 o 
   4   4  22      710.63      916.84     54.10 o 
   6   4  22       77.33       98.77     27.38 o 
 -11   5  22      998.50      928.90    211.88 o 
  -9   5  22        1.40        8.49     17.26 o 
  -7   5  22      154.70      151.46     23.88 o 
  -5   5  22       13.38       55.25     17.52 o 
  -3   5  22      268.42      188.18     22.77 o 
  -1   5  22       25.65       27.50     16.35 o 
   1   5  22        3.67       -5.05     13.36 o 
   3   5  22      900.45     1037.77     50.26 o 
   5   5  22        0.00       -6.52     21.50 o 
 -10   6  22      171.31      179.82    114.18 o 
  -8   6  22      323.66      328.08     55.08 o 
  -6   6  22       28.47        4.27     27.95 o 
  -4   6  22      295.89      253.92     30.98 o 
  -2   6  22        0.17       10.42     16.12 o 
   0   6  22      163.21      135.95     20.74 o 
   2   6  22      327.19      341.00     66.03 o 
   4   6  22        7.89       62.72     36.06 o 
  -7   7  22      494.84      494.65     41.97 o 
  -5   7  22      446.11      504.52     37.95 o 
  -3   7  22        0.01       14.79     17.27 o 
  -1   7  22       64.59       88.46     19.82 o 
   1   7  22      145.47      120.17     29.58 o 
   3   7  22      529.06      626.51     70.53 o 
  -4   8  22      396.15      415.82     32.29 o 
  -2   8  22       34.59       43.27     24.21 o 
   0   8  22       86.01      112.98     30.91 o 
 -11   1  23       76.75       47.83     20.88 o 
  -9   1  23        7.17       14.63     14.44 o 
  -7   1  23      470.13      514.35     29.81 o 
  -5   1  23      143.41      101.01     18.58 o 
  -3   1  23        1.66        0.09     11.25 o 
  -1   1  23        0.14        3.60     11.22 o 
   1   1  23      119.18      120.97     18.34 o 
   3   1  23       88.40       45.86     15.80 o 
   5   1  23       49.00       59.87     17.35 o 
   7   1  23      239.59      297.87     56.87 o 
 -12   2  23       66.15       78.02     28.06 o 
 -10   2  23      106.02       43.35     18.67 o 
  -8   2  23        0.46       -0.64     12.55 o 
  -6   2  23     1469.54     1455.19     54.76 o 
  -4   2  23       38.75        6.41     13.46 o 
  -2   2  23       12.58       25.41     13.12 o 
   0   2  23        6.37        8.80     12.93 o 
   2   2  23       32.07       33.82     18.06 o 
   4   2  23       23.24       30.29     15.33 o 
   6   2  23        5.68      -24.17     24.17 o 
 -11   3  23        9.80       -2.66     20.36 o 
  -9   3  23      125.95       58.90     35.63 o 
  -7   3  23      144.03      148.70     20.67 o 
  -5   3  23      169.71      149.43     17.70 o 
  -3   3  23       44.87       38.92     17.18 o 
  -1   3  23       14.37       -8.27     12.86 o 
   1   3  23       48.25       44.66     15.66 o 
   3   3  23       14.70       18.15     15.56 o 
   5   3  23      170.14      211.60     31.13 o 
   7   3  23      183.14      158.20     60.84 o 
 -10   4  23      732.14      862.43     93.64 o 
  -8   4  23      494.25      403.86     27.64 o 
  -6   4  23       48.88       36.38     16.67 o 
  -4   4  23        0.01        2.27     17.23 o 
  -2   4  23      329.09      333.82     30.09 o 
   0   4  23        7.30       -6.88     13.12 o 
   2   4  23      519.46      486.19     29.22 o 
   4   4  23      254.47      296.06     34.09 o 
   6   4  23        1.80        7.44     25.13 o 
  -9   5  23        0.02       14.74     20.76 o 
  -7   5  23       18.07       -2.08     17.82 o 
  -5   5  23      118.96      104.15     19.61 o 
  -3   5  23       34.05       51.94     17.75 o 
  -1   5  23       92.75       97.11     19.16 o 
   1   5  23      243.31      258.77     23.45 o 
   3   5  23      127.64      112.76     25.42 o 
   5   5  23       47.95      104.08     32.53 o 
  -8   6  23      467.36      443.01     35.26 o 
  -6   6  23      565.67      593.06     36.22 o 
  -4   6  23        1.00       11.59     17.19 o 
  -2   6  23       38.67       20.50     17.19 o 
   0   6  23        2.03      -15.52     15.52 o 
   2   6  23       94.21      111.63     28.26 o 
   4   6  23       97.24       65.92     37.13 o 
  -7   7  23      851.85      994.70     45.41 o 
  -5   7  23      155.49      110.98     22.09 o 
  -3   7  23       20.02       39.44     18.77 o 
  -1   7  23      305.55      314.90     39.25 o 
   1   7  23      315.68      276.13     44.30 o 
  -2   8  23       19.99        6.70     35.13 o 
 -12   0  24       34.42       16.86     19.43 o 
 -10   0  24       80.69       35.51     23.12 o 
  -8   0  24      910.53      939.41     53.89 o 
  -6   0  24      242.99      212.02     31.46 o 
  -4   0  24      358.42      303.60     29.75 o 
  -2   0  24      156.74      151.92     21.84 o 
   0   0  24      271.76      271.65     33.49 o 
   2   0  24      251.45      269.27     34.87 o 
   4   0  24      150.50      135.42     28.10 o 
   6   0  24       70.02        9.17     42.08 o 
 -11   1  24        1.18        2.21     14.13 o 
  -9   1  24      169.18      134.05     20.37 o 
  -7   1  24      292.95      289.46     24.44 o 
  -5   1  24        0.00        9.02     13.92 o 
  -3   1  24        0.18        0.61     11.71 o 
  -1   1  24        0.42        3.08     12.10 o 
   1   1  24        4.35      -13.08     14.84 o 
   3   1  24        6.60       -3.09     15.20 o 
   5   1  24       48.35       15.43     16.33 o 
   7   1  24      296.74      404.91     56.53 o 
 -12   2  24      274.08      322.47     42.83 o 
 -10   2  24        0.01       -0.11     15.00 o 
  -8   2  24      162.72      122.75     20.06 o 
  -6   2  24       64.15       41.99     22.36 o 
  -4   2  24      233.36      225.80     19.94 o 
  -2   2  24      254.80      310.91     23.60 o 
   0   2  24       45.68       45.77     14.61 o 
   2   2  24       85.36      102.49     19.85 o 
   4   2  24       15.50        9.30     15.17 o 
   6   2  24        0.09      -20.80     20.80 o 
 -11   3  24      373.60      401.82     28.79 o 
  -9   3  24      237.69      210.20     30.06 o 
  -7   3  24      120.27      136.40     21.30 o 
  -5   3  24      268.41      240.69     22.26 o 
  -3   3  24       31.70       36.75     17.88 o 
  -1   3  24       11.95       -8.55     13.43 o 
   1   3  24       13.48        3.68     14.96 o 
   3   3  24      282.21      330.94     27.19 o 
   5   3  24      702.31      783.28     60.97 o 
 -10   4  24      574.56      651.17     69.14 o 
  -8   4  24       19.52       29.53     32.53 o 
  -6   4  24       12.88       -7.06     17.52 o 
  -4   4  24       51.14       61.77     18.53 o 
  -2   4  24     1627.54     1696.14     72.64 o 
   0   4  24       82.92       84.55     17.88 o 
   2   4  24        3.69        9.28     15.54 o 
   4   4  24      151.20      181.69     30.48 o 
   6   4  24        4.11       -5.57     29.69 o 
  -9   5  24     1371.99     1564.15    151.63 o 
  -7   5  24      183.95      187.46     28.78 o 
  -5   5  24      124.81      150.91     22.50 o 
  -3   5  24        1.43        8.75     16.32 o 
  -1   5  24       16.85       11.74     17.25 o 
   1   5  24       18.47        9.32     17.83 o 
   3   5  24      610.09      729.23     56.51 o 
   5   5  24       86.44       30.97     29.89 o 
  -8   6  24      664.59      840.26    101.32 o 
  -6   6  24       43.65       66.22     20.49 o 
  -4   6  24      274.63      215.04     25.08 o 
  -2   6  24      114.68       98.96     28.23 o 
   0   6  24     1646.28     1747.08     54.19 o 
   2   6  24        0.77       10.03     26.41 o 
  -5   7  24       37.80       -0.18     17.97 o 
  -3   7  24      227.24      229.38     32.88 o 
  -1   7  24      496.72      538.10     51.33 o 
   1   7  24       35.67        9.47     31.16 o 
 -11   1  25       46.04       35.62     19.70 o 
  -9   1  25      192.36      201.96     23.78 o 
  -7   1  25      180.40      118.34     30.13 o 
  -5   1  25       56.64       28.77     16.36 o 
  -3   1  25      165.05      166.41     23.78 o 
  -1   1  25      196.91      249.05     26.81 o 
   1   1  25      102.63       98.61     22.35 o 
   3   1  25       11.74       15.84     26.96 o 
   5   1  25      507.79      543.12     32.69 o 
 -10   2  25       38.53       37.15     16.48 o 
  -8   2  25       57.53       52.04     18.50 o 
  -6   2  25        4.82       18.97     15.33 o 
  -4   2  25      110.69       98.46     17.18 o 
  -2   2  25        7.55        1.82     14.82 o 
   0   2  25        2.80        1.94     15.36 o 
   2   2  25       63.32       41.24     18.86 o 
   4   2  25      203.04      200.93     23.70 o 
   6   2  25       78.76       25.29     40.46 o 
 -11   3  25      239.32      237.83     47.68 o 
  -9   3  25      113.58       73.31     36.57 o 
  -7   3  25        0.11       23.35     16.36 o 
  -5   3  25      164.56      165.34     24.42 o 
  -3   3  25       25.39       14.29     21.77 o 
  -1   3  25      158.07      133.42     25.38 o 
   1   3  25      148.60      125.77     19.60 o 
   3   3  25       13.58       -1.14     16.52 o 
   5   3  25      551.46      611.63     46.05 o 
 -10   4  25       18.74       19.76     18.00 o 
  -8   4  25      144.16       97.94     42.93 o 
  -6   4  25        1.43       22.22     17.60 o 
  -4   4  25        0.86       19.82     17.74 o 
  -2   4  25      470.22      528.14     34.66 o 
   0   4  25       48.95       28.48     23.50 o 
   2   4  25        6.36       -2.61     19.42 o 
   4   4  25       24.53       40.92     25.12 o 
  -9   5  25      647.24      679.44     74.55 o 
  -7   5  25       30.11       51.78     22.35 o 
  -5   5  25      116.47      122.51     22.64 o 
  -3   5  25      217.65      220.28     32.48 o 
  -1   5  25       66.74       49.99     19.70 o 
   1   5  25       76.78       61.32     19.82 o 
   3   5  25       33.40        7.98     28.57 o 
  -8   6  25      156.57      210.27     46.93 o 
  -6   6  25       97.91      109.42     26.67 o 
  -4   6  25      144.64      125.62     21.71 o 
  -2   6  25       70.05       84.69     20.90 o 
   0   6  25      162.96      162.37     23.80 o 
   2   6  25      233.20      341.76     53.96 o 
  -5   7  25      130.34      142.81     24.36 o 
  -3   7  25       99.82      112.63     23.30 o 
  -1   7  25        8.45      -23.49     23.49 o 
 -10   0  26       12.66       -9.17     59.21 o 
  -8   0  26       50.54      -15.16     41.68 o 
  -6   0  26      533.74      581.20     67.60 o 
  -4   0  26      133.15      144.40     32.81 o 
  -2   0  26      870.54      854.71     46.27 o 
   0   0  26       52.79       29.79     26.36 o 
   2   0  26       50.96       26.89     26.46 o 
   4   0  26      415.11      445.55     47.76 o 
   6   0  26      615.12      377.80     95.22 o 
 -11   1  26       73.00       35.21     28.37 o 
  -9   1  26      231.26      228.98     25.77 o 
  -7   1  26     1216.81     1238.11     46.92 o 
  -5   1  26        0.18       -4.60     14.85 o 
  -3   1  26      258.41      316.43     44.03 o 
  -1   1  26       63.64       79.33     19.47 o 
   1   1  26      154.38      241.37     32.64 o 
   3   1  26      170.29      155.68     23.06 o 
   5   1  26       51.82        8.87     24.83 o 
 -10   2  26        0.33      -14.12     21.07 o 
  -8   2  26      116.10      115.74     29.81 o 
  -6   2  26       36.77       38.80     17.04 o 
  -4   2  26      534.75      660.75     39.32 o 
  -2   2  26       27.22       22.82     16.45 o 
   0   2  26       90.77       87.54     18.62 o 
   2   2  26        1.05      -11.71     20.43 o 
   4   2  26        0.02      -14.43     16.27 o 
  -9   3  26       56.84       36.35     23.32 o 
  -7   3  26      113.95       95.30     19.24 o 
  -5   3  26     1045.06     1117.45     57.62 o 
  -3   3  26       26.05        1.95     18.22 o 
  -1   3  26      161.79      154.61     21.32 o 
   1   3  26      434.18      499.48     62.04 o 
   3   3  26       27.74       -1.00     24.21 o 
   5   3  26       75.97       33.11     26.46 o 
  -8   4  26      108.29       81.80     30.39 o 
  -6   4  26        9.46       19.10     20.64 o 
  -4   4  26       27.18       29.90     19.67 o 
  -2   4  26      432.41      446.57     52.10 o 
   0   4  26      426.81      476.79     34.04 o 
   2   4  26      443.35      519.15     50.41 o 
   4   4  26        3.51      -28.40     32.83 o 
  -7   5  26      102.94      132.49     27.17 o 
  -5   5  26      159.65      120.40     29.86 o 
  -3   5  26       26.94       21.89     17.95 o 
  -1   5  26      176.16      180.23     33.46 o 
   1   5  26        5.46        7.21     17.28 o 
   3   5  26        1.61       -5.20     27.46 o 
  -6   6  26      244.96      250.04     27.56 o 
  -4   6  26      275.58      351.98     45.28 o 
  -2   6  26        1.87        9.64     18.57 o 
   0   6  26     1521.27     1716.80     85.91 o 
  -9   1  27      331.40      340.50     41.76 o 
  -7   1  27      697.23      729.37     51.13 o 
  -5   1  27        4.56       -5.91     16.24 o 
  -3   1  27       46.97       68.16     19.10 o 
  -1   1  27      506.62      798.25     42.49 o 
   1   1  27      244.53      306.83     43.86 o 
   3   1  27      213.73      232.53     26.64 o 
   5   1  27      336.08      430.19     45.43 o 
 -10   2  27      152.81      145.82     25.07 o 
  -8   2  27      306.58      304.86     33.13 o 
  -6   2  27       11.32       -7.53     16.80 o 
  -4   2  27       59.25       58.60     21.32 o 
  -2   2  27      245.46      241.40     24.62 o 
   0   2  27      202.60      150.63     34.78 o 
   2   2  27      135.91      146.06     24.10 o 
   4   2  27      232.70      250.50     34.22 o 
  -9   3  27       60.58        0.62     22.45 o 
  -7   3  27      170.23      200.02     26.39 o 
  -5   3  27      665.77      907.70     96.98 o 
  -3   3  27        6.15        6.56     18.95 o 
  -1   3  27      249.68      202.48     23.65 o 
   1   3  27        0.10      -10.19     18.31 o 
   3   3  27       49.77       56.72     19.52 o 
  -8   4  27      490.90      556.57     38.33 o 
  -6   4  27        0.29       -6.75     19.93 o 
  -4   4  27      176.93      204.06     26.99 o 
  -2   4  27      139.28      112.27     23.14 o 
   0   4  27      163.58      154.30     24.71 o 
   2   4  27      361.10      423.33     34.31 o 
  -7   5  27      142.65       93.75     26.65 o 
  -5   5  27      105.06      109.98     23.34 o 
  -3   5  27      358.39      413.36     58.89 o 
  -1   5  27      104.47      110.23     23.23 o 
   1   5  27        2.34       15.21     19.72 o 
  -4   6  27      138.52      186.84     30.93 o 
  -2   6  27      149.12      152.66     25.13 o 
 -10   0  28     1641.09     1818.73    135.62 o 
  -8   0  28       70.91       28.78     38.93 o 
  -6   0  28       22.12       -0.50     37.21 o 
  -4   0  28      662.21      801.55     89.46 o 
  -2   0  28      744.19      860.92     70.25 o 
   0   0  28      760.39      926.16     63.45 o 
   2   0  28      861.97      957.34     65.32 o 
   4   0  28      299.48      366.32    116.39 o 
  -9   1  28      192.27      116.32     23.46 o 
  -7   1  28      578.33      582.52     38.19 o 
  -5   1  28      276.21      318.30     29.63 o 
  -3   1  28        0.20       -0.01     16.73 o 
  -1   1  28      316.88      406.79     46.82 o 
   1   1  28      126.05      120.98     23.60 o 
   3   1  28      682.93      719.38     40.22 o 
  -8   2  28        2.79      -22.07     22.07 o 
  -6   2  28      529.61      653.13     40.98 o 
  -4   2  28      439.36      495.83     36.70 o 
  -2   2  28      204.72      278.01     27.33 o 
   0   2  28      615.31      808.95     56.70 o 
   2   2  28       83.01       80.49     31.59 o 
   4   2  28       48.54       32.44     32.16 o 
  -9   3  28      113.35      123.68     24.09 o 
  -7   3  28       10.34        4.45     19.03 o 
  -5   3  28      416.42      443.00     39.16 o 
  -3   3  28        6.79       24.18     21.02 o 
  -1   3  28       78.32       36.62     20.39 o 
   1   3  28     1242.52     1471.61     57.69 o 
   3   3  28     1511.47     2187.82    162.72 o 
  -8   4  28        3.62       -0.58     20.12 o 
  -6   4  28       35.52       34.64     25.03 o 
  -4   4  28       15.55       32.87     20.80 o 
  -2   4  28      141.49      133.69     24.40 o 
   0   4  28       49.83       67.72     21.46 o 
   2   4  28      106.15       27.50     28.79 o 
  -5   5  28      447.29      555.30     64.36 o 
  -3   5  28      140.63      176.61     32.44 o 
  -1   5  28        4.15        3.10     19.84 o 
  -9   1  29       10.79      -11.78     18.30 o 
  -7   1  29        0.03       -7.64     19.38 o 
  -5   1  29        2.80       25.99     20.79 o 
  -3   1  29        0.80       -2.47     20.06 o 
  -1   1  29        3.17       -0.65     21.04 o 
   1   1  29      120.22      135.09     25.48 o 
   3   1  29       47.36       44.22     21.17 o 
  -8   2  29       42.67       23.31     23.26 o 
  -6   2  29      223.84      255.53     30.33 o 
  -4   2  29        1.79      -19.03     19.03 o 
  -2   2  29      131.18      127.32     25.03 o 
   0   2  29      195.38      157.84     39.25 o 
   2   2  29      423.59      551.18     45.80 o 
  -7   3  29        0.71       15.85     20.21 o 
  -5   3  29      218.47      237.18     34.06 o 
  -3   3  29      262.30      350.82     37.03 o 
  -1   3  29        1.06       10.60     20.56 o 
   1   3  29       36.51       19.59     21.37 o 
  -6   4  29      241.79      221.91     42.12 o 
  -4   4  29       13.11        1.60     20.87 o 
  -2   4  29      597.56      642.42     40.71 o 
   0   4  29      394.03      430.66     35.00 o 
  -3   5  29        0.06       -5.84     35.42 o 
  -8   0  30      166.14      177.84     39.64 o 
  -6   0  30       11.00      -12.06     31.52 o 
  -4   0  30     1623.86     2081.30    100.81 o 
  -2   0  30      171.53      253.05     62.43 o 
   0   0  30       50.30       93.34     74.90 o 
   2   0  30       71.48      177.58     50.39 o 
  -7   1  30      270.88      282.77     31.16 o 
  -5   1  30      563.38      737.24     52.31 o 
  -3   1  30      330.26      400.46     39.89 o 
  -1   1  30       66.08       34.11     49.99 o 
   1   1  30      124.69      137.99     38.08 o 
  -6   2  30       83.05       74.49     24.49 o 
  -4   2  30       35.92       68.00     26.27 o 
  -2   2  30      398.75      510.79     53.28 o 
   0   2  30        5.12       16.67     20.94 o 
  -5   3  30      415.86      572.74     55.05 o 
  -3   3  30      275.59      329.16     37.06 o 
  -1   3  30      338.69      369.91     33.04 o 
  -4   4  30       98.58      101.07     29.16 o 
  -2   4  30       41.10        7.67     24.20 o 
  -7   1  31      321.27      358.95     39.18 o 
  -5   1  31       34.97       37.68     22.86 o 
  -3   1  31      179.10      191.79     37.72 o 
  -1   1  31       80.60       66.71     27.31 o 
  -6   2  31      290.92      238.75     31.32 o 
  -4   2  31        6.85       25.64     26.00 o 
  -2   2  31        2.62       -0.73     22.29 o 
  -3   3  31       12.12       24.98     25.85 o 
  -4   0  32       12.08       -8.21     33.38 o 
  -2   0  32       23.49       -1.94     35.54 o 
  -3   1  32        7.88       17.11     29.82 o 
                                                 
